# Supplementary material for: Production of butyrate from lysine and the Amadori product fructoselysine by a human gut commensal
Source: Nat Commun. 2015 Dec 1;6:10062. doi: 10.1038/ncomms10062 (PMC4697335; doi:10.1038/ncomms10062)
Supplement: Supplementary Data 1 — Proteomic analysis of Intestinimonas AF211 grown at lysine or glcose/acetate. [file ncomms10062-s2.xlsx]

## Sheet: Sheet1
Functions	locus tags	Fold induction	logiBAQ (intensity)
hypothetical protein	AF_03013c	-1.53107	10.1868			Supplementary Data 1: Proteomic analysis of Intestinimonas AF211 grown at lysine or glcose/acetate. The annotated gene function (with locus tags) and the fold induction at the protein level are provided as growth on lysine versus growth on glucose plus acetate. Positive values indicate an increase while negative ones indicate a decrease during growth on lysin. iBAQ values represent the intensity …
Butyryl-CoA dehydrogenase (EC 1.3.99.2)	AF_02889c	-1.08158	10.1104
bmp family protein	AF_01749c	1.04443	9.92083
3-ketoacyl-CoA thiolase (EC 2.3.1.16) @ Acetyl-CoA acetyltransferase (EC 2.3.1.9)	AF_03338	1.33558	9.90709
Galactose/methyl galactoside ABC transport system, D-galactose-binding periplasmic protein MglB (TC 3.A.1.2.3)	AF_02290c	-6.38133	9.89164
Translation elongation factor Tu	AF_02218c	1.08818	9.87227
NAD-dependent glyceraldehyde-3-phosphate dehydrogenase (EC 1.2.1.12)	AF_00380c	-8.81502	9.85048
Methionine ABC transporter substrate-binding protein	AF_00815c	-5.17987	9.80302
Heat shock protein 60 family chaperone GroEL	AF_02710	1.9155	9.79038			Yellow: genes involved in the lysine pathway
Propanediol dehydratase large subunit (EC 4.2.1.28)	AF_02008c	-37.9059	9.74484			Blue: genes involved in the acetyl-CoA pathway
3-hydroxybutyryl-CoA dehydrogenase (EC 1.1.1.157)	AF_02505	-2.01754	9.72045			Green: genes involved in the frucoselysine metabolism
Lysine 2,3-aminomutase (EC 5.4.3.2)	AF_00980	11.1079	9.66837			Brown: genes involved in the glycolysis
Pyruvate,phosphate dikinase (EC 2.7.9.1)	AF_03246c	-1.0764	9.64614
Propanediol dehydratase medium subunit (EC 4.2.1.28)	AF_02007c	-39.227	9.63161
3,5-diaminobexanoate dehydrogenase (EC 1.4.1.11)	AF_00979	7.06806	9.60374
Enolase (EC 4.2.1.11)	AF_02695c	-1.75283	9.56865
Electron transfer flavoprotein, beta subunit	AF_02891c	-1.65958	9.56178
CoA-acylating propionaldehyde dehydrogenase	AF_01996c	-39.8669	9.55964
Butyrate-acetoacetate CoA-transferase subunit B (EC 2.8.3.9)	AF_03340	2.02828	9.50066
Propanediol utilization polyhedral body protein PduB	AF_02009c	-27.2675	9.48632
Butyrate-acetoacetate CoA-transferase subunit A (EC 2.8.3.9)	AF_03339	1.56702	9.43681
Pyruvate-flavodoxin oxidoreductase (EC 1.2.7.-)	AF_00332c	-2.00653	9.42421
L-beta-lysine 5,6-aminomutase alpha subunit (EC 5.4.3.3)	AF_00981	6.25184	9.42393
Phosphoglycerate kinase (EC 2.7.2.3)	AF_02699c	-1.48055	9.41731
Crotonase (EC 4.2.1.55)	AF_02504	-1.83868	9.36419
Electron transfer flavoprotein, alpha subunit	AF_02890c	-1.34234	9.33796
LSU ribosomal protein L4p (L1e)	AF_03044c	-1.88787	9.33694
Glycine cleavage system H protein	AF_01145	9.165	9.32498
SSU ribosomal protein S7p (S5e)	AF_02220c	-1.59231	9.31917
hypothetical protein	AF_03361c	11.4162	9.28693
ABC-type nitrate/sulfonate/bicarbonate transport systems, periplasmic components	AF_00569	-1.12461	9.28589
LSU ribosomal protein L13p (L13Ae)	AF_00786c	-1.35871	9.28332
Serine hydroxymethyltransferase (EC 2.1.2.1)	AF_02022c	5.10272	9.28208
Fructose-bisphosphate aldolase class II (EC 4.1.2.13)	AF_01811c	-5.02735	9.28149
SSU ribosomal protein S2p (SAe)	AF_01540	-1.05006	9.26017
Propanediol dehydratase small subunit (EC 4.2.1.28)	AF_02006c	-67.2978	9.25854
SSU ribosomal protein S3p (S3e)	AF_03039c	-1.2301	9.2521
Glutamine synthetase type I (EC 6.3.1.2)	AF_01422	2.73193	9.23618
L-beta-lysine 5,6-aminomutase beta subunit (EC 5.4.3.3)	AF_00982	11.2649	9.22855
SSU ribosomal protein S5p (S2e)	AF_03028c	-1.45686	9.22394
Putative stomatin/prohibitin-family membrane protease subunit YbbK	AF_02704c	-1.06857	9.21564
SSU ribosomal protein S4p (S9e)	AF_03017c	-1.44915	9.21402
5-nucleotidase (EC 3.1.3.5)	AF_02952c	1.40935	9.19912
SSU ribosomal protein S9p (S16e)	AF_00785c	-1.8273	9.18307
SSU ribosomal protein S12p (S23e)	AF_02221c	-1.48643	9.17435
LSU ribosomal protein L5p (L11e)	AF_03033c	-1.56663	9.16352
Preprotein translocase subunit SecE (TC 3.A.5.1.1)	AF_02102	-1.01828	9.14495
Phosphate butyryltransferase (EC 2.3.1.19)	AF_03315	-1.05092	9.13777
SSU ribosomal protein S8p (S15Ae)	AF_03031c	-1.6754	9.13561
2,3-cyclic-nucleotide 2-phosphodiesterase (EC 3.1.4.16)	AF_02512	-1.00541	9.10911
LSU ribosomal protein L2p (L8e)	AF_03042c	4.66238	9.10907
Oligopeptide ABC transporter, periplasmic oligopeptide-binding protein OppA (TC 3.A.1.5.1)	AF_00248	-1.42301	9.10411
Cell division trigger factor (EC 5.2.1.8)	AF_01588	1.04883	9.09927
Propanediol utilization polyhedral body protein PduA	AF_02003c	-227.139	9.09601
LSU ribosomal protein L6p (L9e)	AF_03030c	-1.6672	9.09506
Translation elongation factor G	AF_02219c	-1.06892	9.09423
LSU ribosomal protein L19p	AF_01577	-1.73562	9.07976
Phosphate acetyltransferase (EC 2.3.1.8)	AF_00212	3.25013	9.07203
SSU ribosomal protein S1p	AF_01608	1.35085	9.07103
Molybdenum ABC transporter, periplasmic molybdenum-binding protein ModA (TC 3.A.1.8.1)	AF_01719c	1.11799	9.06382
Zinc ABC transporter, periplasmic-binding protein ZnuA	AF_01236	29.6595	9.06043
Short chain fatty acids transporter	AF_01747	-6.65358	9.06028
D-3-phosphoglycerate dehydrogenase (EC 1.1.1.95)	AF_00383c	2.20032	9.05618
Phosphoribosylaminoimidazole-succinocarboxamide synthase (EC 6.3.2.6)	AF_02115	8.54069	9.04805
DNA-binding protein HBsu	AF_00405	-1.06672	9.04727
Chaperone protein DnaK	AF_02937	2.22258	9.0391
hypothetical protein	AF_02558c	2.41693	9.03274
Translation elongation factor G-related protein	AF_00590	-3.98066	9.02485
Tellurite resistance protein	AF_00661c	2.59734	9.01799
Aminomethyltransferase (glycine cleavage system T protein) (EC 2.1.2.10)	AF_01143	5.06185	9.0122
6-phosphofructokinase (EC 2.7.1.11)	AF_01812	-2.7856	9.00108
FIG00512690: hypothetical protein	AF_01183	-1.16759	8.99778
LSU ribosomal protein L22p (L17e)	AF_03040c	-1.41523	8.99708
IMP cyclohydrolase (EC 3.5.4.10) / Phosphoribosylaminoimidazolecarboxamide formyltransferase (EC 2.1.2.3)	AF_02120	9.45229	8.99467
3-keto-5-aminohexanoate cleavage enzyme	AF_00977	10.871	8.98687
Translation elongation factor Ts	AF_01541	-1.87912	8.97536
LSU ribosomal protein L17p	AF_03015c	-1.262	8.97521
SSU ribosomal protein S17p (S11e)	AF_03036c	-1.57639	8.97446
Triosephosphate isomerase (EC 5.3.1.1)	AF_02698c	-2.17087	8.97025
S-adenosylmethionine synthetase (EC 2.5.1.6)	AF_01316	2.80078	8.95869
LSU ribosomal protein L18p (L5e)	AF_03029c	-1.50032	8.94137
Phosphoserine aminotransferase (EC 2.6.1.52)	AF_00384c	1.90716	8.93824
LSU ribosomal protein L15p (L27Ae)	AF_03026c	1.56358	8.92427
ABC transporter substrate-binding protein	AF_00946	-6.74315	8.9116
hypothetical protein	AF_02257c	-2.54064	8.90308
Glyoxalase family protein	AF_03250	11.8034	8.90214
Rubrerythrin	AF_01755c	-1.46572	8.90131
Galactose/methyl galactoside ABC transport system, ATP-binding protein MglA (EC 3.6.3.17)	AF_02289c	-6.68068	8.90031
Heat shock protein 60 family co-chaperone GroES	AF_02709	3.35846	8.89514
Lysyl-tRNA synthetase (class II) (EC 6.1.1.6)	AF_02204c	-1.65724	8.88579
ribosomal protein L10p (P0)	AF_02107	-1.65104	8.88444
NAD-reducing hydrogenase subunit HoxE (EC 1.12.1.2)	AF_00391	-1.12507	8.88396
Ethanolamine utilization protein similar to PduT	AF_01993c	-110.003	8.87369
SSU ribosomal protein S13p (S18e)	AF_03019c	1.88066	8.86628
Formate--tetrahydrofolate ligase (EC 6.3.4.3)	AF_02286c	1.12527	8.85071
Peptidyl-prolyl cis-trans isomerase (EC 5.2.1.8)	AF_00470c	2.17903	8.84754
Single-stranded DNA-binding protein	AF_02878c	-1.79531	8.8471
Glycine dehydrogenase [decarboxylating] (glycine cleavage system P1 protein) (EC 1.4.4.2)	AF_01146	4.67432	8.8456
3-oxoacyl-[acyl-carrier-protein] synthase, KASII (EC 2.3.1.41)	AF_02320c	16.6845	8.84375
Amino acid ABC transporter, amino acid-binding/permease protein	AF_00249	-1.61417	8.84227
Ketol-acid reductoisomerase (EC 1.1.1.86)	AF_00679c	1.32387	8.83209
NAD-reducing hydrogenase subunit HoxF (EC 1.12.1.2)	AF_00394	1.71819	8.8265
LSU ribosomal protein L16p (L10e)	AF_03038c	1.30999	8.82552
Phosphoribosylaminoimidazole carboxylase catalytic subunit (EC 4.1.1.21)	AF_02114	6.51589	8.82014
SSU ribosomal protein S10p (S20e)	AF_03046c	-1.05321	8.81647
LSU ribosomal protein L14p (L23e)	AF_03035c	-1.51332	8.81562
Electron transport complex protein RnfC	AF_00682	-1.20684	8.81197
Hypothetical protein Cj1505c	AF_01729	-1.07849	8.80974
Acetate kinase (EC 2.7.2.1)	AF_01052c	2.82662	8.80321
LSU ribosomal protein L1p (L10Ae)	AF_02105	-1.00036	8.80276
Inosine-5-monophosphate dehydrogenase (EC 1.1.1.205)	AF_01981c	4.89792	8.79844
SSU ribosomal protein S11p (S14e)	AF_03018c	-1.70547	8.79702
Sugar diacid utilization regulator SdaR	AF_02213c	-1.95236	8.79636
Pyruvate kinase (EC 2.7.1.40)	AF_00842	-3.31496	8.7925
hypothetical protein	AF_02119	7.54461	8.79048
Periplasmic [Fe] hydrogenase large subunit (EC 1.12.7.2)	AF_00395	1.23441	8.78819
DNA-directed RNA polymerase alpha subunit (EC 2.7.7.6)	AF_03016c	-1.89579	8.78299
Phosphoglucosamine mutase (EC 5.4.2.10)	AF_02913	1.49955	8.77576
Propanediol dehydratase reactivation factor large subunit	AF_02005c	-136.594	8.77528
Glucose-6-phosphate isomerase (EC 5.3.1.9)	AF_00552c	-2.65575	8.77243
Cysteinyl-tRNA synthetase (EC 6.1.1.16)	AF_02179c	-6.04924	8.77128
3-oxoacyl-[acyl-carrier protein] reductase (EC 1.1.1.100)	AF_02321c	11.5298	8.7681
Rod shape-determining protein MreB	AF_00525c	-1.30507	8.76508
GMP synthase [glutamine-hydrolyzing] (EC 6.3.5.2)	AF_01817c	-1.21731	8.7644
LSU ribosomal protein L21p	AF_03238c	1.15375	8.75411
Cysteine synthase (EC 2.5.1.47)	AF_00814c	-4.31592	8.74943
SSU ribosomal protein S21p	AF_01175	1.6449	8.73943
LSU ribosomal protein L20p	AF_00926c	-1.59593	8.72732
Uridine kinase (EC 2.7.1.48)	AF_00159c	3.11245	8.72625
Uracil phosphoribosyltransferase (EC 2.4.2.9)	AF_01788c	-1.30343	8.72554
LSU ribosomal protein L3p (L3e)	AF_03045c	-1.21023	8.72385
Ribonucleotide reductase of class III (anaerobic), large subunit (EC 1.17.4.2)	AF_02612c	4.88455	8.71759
Propanediol utilization polyhedral body protein PduA	AF_02002c	-35.9748	8.71705
polar amino acid ABC transporter, substrate-binding component	AF_02892	1.32758	8.71393
DegV family protein	AF_00206	1.81107	8.70359
DNA-directed RNA polymerase beta subunit (EC 2.7.7.6)	AF_02248c	-1.13245	8.70232
Ribose-phosphate pyrophosphokinase (EC 2.7.6.1)	AF_03334	1.71448	8.7003
Electron transport complex protein RnfD	AF_00683	-1.2171	8.699
DNA-directed RNA polymerase beta subunit (EC 2.7.7.6)	AF_02249c	-1.22295	8.69092
2,3-bisphosphoglycerate-independent phosphoglycerate mutase (EC 5.4.2.1)	AF_02696c	-2.93138	8.68782
Phosphoribosylformylglycinamidine cyclo-ligase (EC 6.3.3.1)	AF_02117	8.21748	8.66895
LSU ribosomal protein L23p (L23Ae)	AF_03043c	-1.38372	8.66229
Uracil permease	AF_02519c	-2.04723	8.66107
Cell division protein FtsZ (EC 3.4.24.-)	AF_01034	-1.15276	8.65631
LSU ribosomal protein L7/L12 (P1/P2)	AF_02108	-2.14965	8.65589
Ribosome recycling factor	AF_01543	1.01178	8.65557
DNA polymerase III beta subunit (EC 2.7.7.7)	AF_00003	-1.39351	8.65229
hypothetical protein	AF_00549c	1.07205	8.64859
SSU ribosomal protein S15p (S13e)	AF_00229c	-1.17508	8.64846
Ribosomal subunit interface protein	AF_00422	-4.3763	8.64726
V-type ATP synthase subunit B (EC 3.6.3.14)	AF_03056	2.53133	8.6432
Purine nucleoside phosphorylase (EC 2.4.2.1)	AF_00401	1.18715	8.64032
(S)-2-hydroxy-acid oxidase chain D	AF_02524	1.73071	8.63238
V-type ATP synthase subunit K (EC 3.6.3.14)	AF_03051	308.133	8.63219
Citrate synthase (si) (EC 2.3.3.1)	AF_02690	1.82669	8.63191
Ethanolamine utilization protein similar to PduL	AF_02001c	-56.9285	8.6269
Transcription termination protein NusA	AF_00573	-1.23341	8.61129
RNA polymerase sigma factor RpoD	AF_01971c	-1.13512	8.6103
Methionyl-tRNA synthetase (EC 6.1.1.10)	AF_00190	1.44142	8.60839
hypothetical protein	AF_02111c	-1.2817	8.60739
Aspartokinase (EC 2.7.2.4)	AF_01198	1.88485	8.60362
peptidase M18, aminopeptidase I	AF_01776c	3.09489	8.60158
5-nucleotidase (EC 3.1.3.5)	AF_02953c	1.38992	8.60154
LSU ribosomal protein L24p (L26e)	AF_03034c	2.88305	8.59907
LSU ribosomal protein L32p	AF_01570	4.25003	8.5934
Aspartyl-tRNA synthetase (EC 6.1.1.12) @ Aspartyl-tRNA(Asn) synthetase (EC 6.1.1.23)	AF_03379	-1.43259	8.58764
Cob(III)alamin reductase @ Cob(II)alamin reductase	AF_01995c	-112.002	8.58622
NADP-specific glutamate dehydrogenase (EC 1.4.1.4)	AF_01051c	1.2665	8.58063
Cob(I)alamin adenosyltransferase PduO (EC 2.5.1.17)	AF_01997c	-72.6304	8.57626
SSU ribosomal protein S19p (S15e) 3037678:3037950 reverse MW:9956	AF_03041c	1.27139	8.57478
Cysteine synthase (EC 2.5.1.47)	AF_03346	3.21678	8.57417
V-type ATP synthase subunit A (EC 3.6.3.14)	AF_03055	2.27793	8.57262
Argininosuccinate synthase (EC 6.3.4.5)	AF_02072c	1.30391	8.5659
Phosphoribosylamine--glycine ligase (EC 6.3.4.13)	AF_02122	8.48949	8.56577
Ornithine carbamoyltransferase (EC 2.1.3.3)	AF_02065c	1.56786	8.56103
Aminopeptidase YpdF (MP-, MA-, MS-, AP-, NP- specific)	AF_01181	2.74945	8.55006
Isocitrate dehydrogenase [NADP] (EC 1.1.1.42)	AF_00690c	1.21948	8.53791
Translation initiation factor 2	AF_00577	2.87082	8.53428
Arginyl-tRNA synthetase (EC 6.1.1.19)	AF_02755c	1.46068	8.53002
Polyribonucleotide nucleotidyltransferase (EC 2.7.7.8)	AF_00228c	-1.42922	8.5286
Oxygen-insensitive NAD(P)H nitroreductase	AF_01140	-1.34475	8.52355
Seryl-tRNA synthetase (EC 6.1.1.11)	AF_03371	1.07268	8.5214
Cytidylate kinase (EC 2.7.4.14)	AF_00693c	2.26398	8.52075
S-adenosylhomocysteine deaminase (EC 3.5.4.28); Methylthioadenosine deaminase	AF_00402	1.16247	8.51784
Na+/H+ antiporter	AF_01159	1.78087	8.51647
LSU ribosomal protein L11p (L12e)	AF_02104	-1.47943	8.51402
hypothetical protein	AF_02942c	58.5183	8.5104
LSU ribosomal protein L27p	AF_03236c	1.64615	8.51025
FIG002344: Hydrolase (HAD superfamily)	AF_00365	-1.38959	8.50856
hypothetical protein	AF_00971c	2.53886	8.50802
LSU ribosomal protein L30p (L7e)	AF_03027c	1.26261	8.48707
Ethanolamine ammonia-lyase heavy chain (EC 4.3.1.7)	AF_02361c	-19.6455	8.48453
(3R)-hydroxymyristoyl-[acyl carrier protein] dehydratase (EC 4.2.1.-)	AF_02319c	43.7542	8.47868
Protein export cytoplasm protein SecA ATPase RNA helicase (TC 3.A.5.1.1)	AF_00266	1.06424	8.47769
Threonyl-tRNA synthetase (EC 6.1.1.3)	AF_02950c	-2.32373	8.47286
Inner membrane protein translocase component YidC, long form	AF_03386c	1.60042	8.47134
Enoyl-[acyl-carrier-protein] reductase [FMN] (EC 1.3.1.9)	AF_02323c	14.9581	8.4673
Glycogen synthase, ADP-glucose transglucosylase (EC 2.4.1.21)	AF_02928c	-1.26067	8.45849
Translation elongation factor P	AF_01182	1.01655	8.45644
Glycine dehydrogenase [decarboxylating] (glycine cleavage system P2 protein) (EC 1.4.4.2)	AF_01147	6.08776	8.45358
Cell division initiation protein DivIVA	AF_00181	1.17909	8.44909
Alanyl-tRNA synthetase (EC 6.1.1.7)	AF_00865	1.42979	8.43872
Propanediol utilization polyhedral body protein PduA	AF_02010c	-32.6704	8.41322
Aspartate aminotransferase (EC 2.6.1.1)	AF_00937	1.44316	8.41286
Ferredoxin	AF_00393	-1.76789	8.41192
Putative enzyme	AF_01189c	1.7813	8.39841
SSU ribosomal protein S20p	AF_00017	1.19596	8.39072
ABC transporter, periplasmic spermidine putrescine-binding protein PotD (TC 3.A.1.11.1) / Spermidine Putrescine ABC transporter permease component potC (TC_3.A.1.11.1)	AF_00952c	2.77784	8.37949
Tyrosyl-tRNA synthetase (EC 6.1.1.1)	AF_01685c	-2.92465	8.37909
hypothetical protein	AF_02025c	-4.55386	8.37625
Sugar ABC transporter, ATP-binding protein	AF_02304c	-1.81342	8.37511
Phosphoglucosamine mutase (EC 5.4.2.10)	AF_01665c	1.36782	8.37186
Dipeptide-binding ABC transporter, periplasmic substrate-binding component (TC 3.A.1.5.2)	AF_01346	3.35578	8.3711
Magnesium and cobalt transport protein CorA	AF_01035	1.42291	8.36292
hypothetical protein	AF_02095	-2.13791	8.36199
Transketolase, C-terminal section (EC 2.2.1.1)	AF_00796c	-2.48379	8.34665
Phenylalanyl-tRNA synthetase beta chain (EC 6.1.1.20)	AF_02063	-2.26849	8.34392
LSU ribosomal protein L9p	AF_03212	1.14446	8.34058
Phosphoribosylformylglycinamidine synthase, synthetase subunit (EC 6.3.5.3) / Phosphoribosylformylglycinamidine synthase, glutamine amidotransferase subunit (EC 6.3.5.3)	AF_00269	1.98265	8.3368
Acetolactate synthase small subunit (EC 2.2.1.6)	AF_00680c	1.06714	8.32813
Translation initiation factor 3	AF_00928c	1.18558	8.32677
Superoxide reductase (EC 1.15.1.2)	AF_01756c	-1.72251	8.32143
hypothetical protein	AF_02305c	-14.3878	8.31923
Asparaginyl-tRNA synthetase (EC 6.1.1.22)	AF_02654c	-1.74655	8.31334
Transcriptional regulator, AsnC family	AF_00936	-1.19581	8.30905
Acetolactate synthase large subunit (EC 2.2.1.6)	AF_00681c	1.60297	8.30587
Large-conductance mechanosensitive channel	AF_03373	-2.27362	8.30311
Ornithine carbamoyltransferase (EC 2.1.3.3)	AF_02861c	1.36617	8.30287
Oligopeptide transport ATP-binding protein OppF (TC 3.A.1.5.1)	AF_00247	-1.10743	8.3009
Pseudouridine 5-phosphate glycosidase	AF_02661	-1.23886	8.29037
RNA-binding protein Jag	AF_03385c	-1.14747	8.28053
Galactose/methyl galactoside ABC transport system, permease protein MglC (TC 3.A.1.2.3)	AF_02288c	-3.43597	8.27669
Nicotinate phosphoribosyltransferase (EC 2.4.2.11)	AF_02446	-1.06317	8.27517
Branched-chain amino acid ABC transporter, amino acid-binding protein (TC 3.A.1.4.1)	AF_03195	-1.53949	8.26989
Fructosamine deglycase (EC 2.6.1.16)	AF_00951c	9.41688	8.26912
hypothetical protein	AF_01240	9.8532	8.26902
CRISPR-associated protein, Csd2 family	AF_03091c	-1.05378	8.25902
Oligopeptide ABC transporter, periplasmic oligopeptide-binding protein OppA (TC 3.A.1.5.1)	AF_00440c	-1.72447	8.25842
Pyrophosphate-energized proton pump (EC 3.6.1.1)	AF_01190c	3.38254	8.25797
Rubrerythrin	AF_02614c	1.15156	8.25741
Adenylosuccinate lyase (EC 4.3.2.2)	AF_01814c	-2.0231	8.2551
Malonyl CoA-acyl carrier protein transacylase (EC 2.3.1.39)	AF_02322c	1.65321	8.25297
Putative activity regulator of membrane protease YbbK	AF_02705c	-2.62464	8.2529
SSU ribosomal protein S16p	AF_01485c	-2.06936	8.25208
6-phosphofructokinase (EC 2.7.1.11)	AF_01813c	-2.18491	8.25181
RecA protein	AF_02268c	1.14491	8.24829
Recombination inhibitory protein MutS2	AF_00975	-1.00231	8.24829
V-type ATP synthase subunit E (EC 3.6.3.14)	AF_03052	2.07237	8.24588
ClpB protein	AF_00757	1.48171	8.24561
Putrescine transport ATP-binding protein PotA (TC 3.A.1.11.1)	AF_01565c	3.39081	8.24353
Dihydroxyacetone kinase family protein	AF_03067	1.32968	8.23596
hypothetical protein	AF_01160	-2.15959	8.23482
High-affinity leucine-specific transport system, periplasmic binding protein LivK (TC 3.A.1.4.1)	AF_00275c	2.84093	8.23376
Electron transport complex protein RnfB	AF_00687	1.09021	8.23167
V-type ATP synthase subunit I (EC 3.6.3.14)	AF_03050	5.30935	8.22121
DegV family protein	AF_01480c	-3.11134	8.21943
Oligopeptide transport system permease protein OppC (TC 3.A.1.5.1)	AF_00245	-2.23118	8.21693
Glycogen phosphorylase (EC 2.4.1.1)	AF_02926c	-1.06934	8.21354
Selenide,water dikinase (EC 2.7.9.3) @ selenocysteine-containing	AF_01727	-1.25883	8.21317
Putative deoxyribose-specific ABC transporter, ATP-binding protein	AF_03360c	18.8561	8.21221
Xanthine phosphoribosyltransferase (EC 2.4.2.22)	AF_03362c	5.42162	8.21024
hypothetical protein	AF_03006c	1.45675	8.20685
Ethanolamine ammonia-lyase light chain (EC 4.3.1.7)	AF_02360c	-40.1077	8.20531
ATP-dependent Clp protease proteolytic subunit (EC 3.4.21.92)	AF_01589	-1.09032	8.20366
Transketolase, N-terminal section (EC 2.2.1.1)	AF_00797c	-1.0812	8.20249
O-acetylhomoserine sulfhydrylase (EC 2.5.1.49) / O-succinylhomoserine sulfhydrylase (EC 2.5.1.48)	AF_02589c	2.44469	8.19978
Xanthine dehydrogenase, FAD binding subunit (EC 1.17.1.4)	AF_03342c	-1.0922	8.19888
Galactokinase (EC 2.7.1.6)	AF_02296c	-2.56194	8.19805
Alcohol dehydrogenase (EC 1.1.1.1)	AF_02011c	-27.8881	8.1972
ABC transporter, periplasmic spermidine putrescine-binding protein PotD (TC 3.A.1.11.1)	AF_01562c	2.89673	8.19
hypothetical protein	AF_02922c	-3.18602	8.18831
Xaa-Pro dipeptidyl-peptidase (EC 3.4.14.11)	AF_02624c	1.37908	8.1867
2-keto-3-deoxy-D-arabino-heptulosonate-7- phosphate synthase I beta (EC 2.5.1.54)	AF_02602	1.3808	8.18611
Thioredoxin reductase (EC 1.8.1.9)	AF_00890	-1.54901	8.186
Leucyl-tRNA synthetase (EC 6.1.1.4)	AF_02258c	-1.51852	8.18551
Conserved protein	AF_02126	-1.52915	8.18486
NADP-dependent malic enzyme (EC 1.1.1.40)	AF_00696c	-1.01903	8.18161
Transcriptional regulator, DeoR family	AF_00798	-2.47417	8.18144
FIG000859: hypothetical protein	AF_01660c	1.15991	8.18141
LSU ribosomal protein L29p (L35e)	AF_03037c	5.49572	8.1765
hypothetical protein	AF_01184c	333.221	8.17566
DNA polymerase III alpha subunit (EC 2.7.7.7)	AF_01433	1.34198	8.17011
Dissimilatory sulfite reductase (desulfoviridin), alpha and beta subunits	AF_00396c	2.0719	8.16938
3-oxoacyl-[acyl-carrier-protein] synthase, KASIII (EC 2.3.1.41)	AF_02324c	11.5743	8.16723
2-isopropylmalate synthase (EC 2.3.3.13)	AF_01865c	1.04966	8.16524
Ethanolamine utilization polyhedral-body-like protein EutL	AF_02359c	-57.2561	8.16501
Iron-sulfur cluster assembly ATPase protein SufC	AF_03061	-1.42618	8.16456
Glycyl-tRNA synthetase (EC 6.1.1.14)	AF_00014c	-1.57652	8.16119
hypothetical protein	AF_00668c	-2.0416	8.15845
Isoleucyl-tRNA synthetase (EC 6.1.1.5)	AF_00183	-1.01925	8.15235
hypothetical protein	AF_01999c	-155.67	8.15217
hypothetical protein	AF_00520c	-2.70624	8.14996
Carbamoyl-phosphate synthase large chain (EC 6.3.5.5)	AF_01841c	1.28944	8.14934
Acetylornithine deacetylase (EC 3.5.1.16)	AF_02862c	1.00365	8.14811
Glucosamine--fructose-6-phosphate aminotransferase [isomerizing] (EC 2.6.1.16)	AF_01714c	2.26241	8.14768
DNA gyrase subunit A (EC 5.99.1.3)	AF_00009	-1.36117	8.14681
Cell shape-determining protein	AF_01738	-1.15501	8.1451
Argininosuccinate lyase (EC 4.3.2.1)	AF_02071c	-1.32808	8.14445
Ribonucleotide reductase of class II (coenzyme B12-dependent) (EC 1.17.4.1)	AF_02750	3.67727	8.14295
Dihydroxy-acid dehydratase (EC 4.2.1.9)	AF_00676c	-1.50332	8.14158
FIG001960: FtsZ-interacting protein related to cell division	AF_00180	1.67437	8.14032
Oligopeptide transport system permease protein OppB (TC 3.A.1.5.1)	AF_00244	-1.56231	8.13928
Periplasmic [Fe] hydrogenase (EC 1.12.7.2)	AF_00985	-3.12312	8.13792
3-oxoacyl-[acyl-carrier protein] reductase (EC 1.1.1.100)	AF_02389	1.26427	8.13675
L,L-diaminopimelate aminotransferase (EC 2.6.1.83)	AF_01425	2.1094	8.12882
Deoxyribose-phosphate aldolase (EC 4.1.2.4)	AF_01750c	1.10839	8.12746
Amidophosphoribosyltransferase (EC 2.4.2.14)	AF_02116	16.8171	8.12054
Tripeptide aminopeptidase (EC 3.4.11.4)	AF_00964	2.17049	8.11694
Branched-chain amino acid aminotransferase (EC 2.6.1.42)	AF_03209c	3.56489	8.11411
Prolyl-tRNA synthetase (EC 6.1.1.15)	AF_00252c	-1.12538	8.11361
Carbon starvation protein A	AF_02140c	-7.22401	8.11056
hypothetical protein	AF_02443	1.4469	8.10836
Methylated-DNA--protein-cysteine methyltransferase (EC 2.1.1.63)	AF_00019c	2.72666	8.10459
Glutamate N-acetyltransferase (EC 2.3.1.35) / N-acetylglutamate synthase (EC 2.3.1.1)	AF_02069c	1.36963	8.10078
Pantothenate kinase type III, CoaX-like (EC 2.7.1.33)	AF_02027c	1.10453	8.09747
V-type ATP synthase subunit C (EC 3.6.3.14)	AF_03053	5.09555	8.09712
Alkyl hydroperoxide reductase subunit C-like protein	AF_01991	-205.271	8.09562
Glycosyltransferase (EC 2.4.1.-)	AF_02619	1.01467	8.09307
Gamma-glutamyl phosphate reductase (EC 1.2.1.41)	AF_02703	3.43633	8.09272
Transcriptional regulator, RpiR family	AF_01604	1.12399	8.09272
Histidyl-tRNA synthetase (EC 6.1.1.21)	AF_03378	-1.32628	8.08615
Chaperone protein HtpG	AF_00793c	1.71805	8.08164
Adenylate kinase (EC 2.7.4.3)	AF_03024c	-1.64251	8.07878
Acetylornithine aminotransferase (EC 2.6.1.11)	AF_02066c	1.80823	8.07686
hypothetical protein	AF_00320c	2.37685	8.07518
Zn-dependent hydrolase, RNA-metabolising, CPSF 100 kDa analog	AF_02897c	1.82049	8.07317
Xanthine phosphoribosyltransferase (EC 2.4.2.22)	AF_01066c	-2.60157	8.07118
Homoserine dehydrogenase (EC 1.1.1.3)	AF_01197	1.64409	8.06956
Cell division protein FtsH (EC 3.4.24.-)	AF_03216	2.26511	8.06521
Probable flavoprotein	AF_02921	-1.13719	8.06382
UDP-glucose 4-epimerase (EC 5.1.3.2)	AF_01365	-1.69607	8.06262
Oligopeptide ABC transporter, periplasmic oligopeptide-binding protein OppA (TC 3.A.1.5.1)	AF_01860	2.10158	8.0596
GCN5-related N-acetyltransferase	AF_00242	2.35146	8.0393
DegV family protein	AF_03242c	-1.10403	8.03914
Deblocking aminopeptidase (EC 3.4.11.-)	AF_01656c	-1.46163	8.03798
Chromosome (plasmid) partitioning protein ParB / Stage 0 sporulation protein J	AF_03369	1.95753	8.03707
hypothetical protein	AF_00824	2.14922	8.03459
Glutamyl-tRNA synthetase (EC 6.1.1.17) @ Glutamyl-tRNA(Gln) synthetase (EC 6.1.1.24)	AF_02036	1.10033	8.03117
Aspartate-semialdehyde dehydrogenase (EC 1.2.1.11)	AF_01679	1.29833	8.02821
Tryptophanyl-tRNA synthetase (EC 6.1.1.2)	AF_02035c	2.60382	8.02772
Transcription elongation factor GreA	AF_02205c	-1.08672	8.02391
Phosphate:acyl-ACP acyltransferase PlsX	AF_02197c	-1.56622	8.0221
Zinc ABC transporter, ATP-binding protein ZnuC	AF_01237	28.644	8.0216
hypothetical protein	AF_00759c	-1.97627	8.01932
Recombination inhibitory protein MutS2	AF_01012	1.46012	8.01502
Acetylornithine deacetylase/Succinyl-diaminopimelate desuccinylase and related deacylases	AF_02622	1.71029	8.01271
LSU ribosomal protein L35p	AF_00927c	2.532	8.00385
Xanthine dehydrogenase, molybdenum binding subunit (EC 1.17.1.4)	AF_03343c	-1.18892	8.00376
Aminopeptidase YpdF (MP-, MA-, MS-, AP-, NP- specific)	AF_02531c	-1.06813	8.00186
DNA gyrase subunit B (EC 5.99.1.3)	AF_00007	1.40796	7.99501
ABC transporter, permease protein	AF_02303c	-3.06453	7.99297
Glutamate synthase [NADPH] large chain (EC 1.4.1.13)	AF_01426	1.23088	7.9909
Homoserine kinase (EC 2.7.1.39)	AF_00938	-1.11766	7.98974
Multidrug resistance ABC transporter ATP-binding and permease protein	AF_00024	6.82724	7.9897
ABC transporter ATP-binding protein uup	AF_00188	1.98308	7.98834
carbonic anhydrase, family 3	AF_00619c	-1.45915	7.98242
Excinuclease ABC subunit A	AF_00531c	1.47962	7.98106
Cobalt-precorrin-6y C5-methyltransferase (EC 2.1.1.-) / Cobalt-precorrin-6y C15-methyltransferase [decarboxylating] (EC 2.1.1.-)	AF_00319c	2.91791	7.98053
dTDP-4-dehydrorhamnose 3,5-epimerase (EC 5.1.3.13)	AF_02078c	1.25227	7.97623
Hexokinase (EC 2.7.1.1)	AF_02287c	-2.02078	7.97597
4-hydroxybutyrate coenzyme A transferase	AF_02986c	1.44183	7.97388
Preprotein translocase secY subunit (TC 3.A.5.1.1)	AF_03025c	-1.54024	7.97209
Cell division protein FtsH (EC 3.4.24.-)	AF_00029	2.6166	7.96718
Phosphate starvation-inducible protein PhoH, predicted ATPase	AF_01006	1.77412	7.9657
GTP-binding protein TypA/BipA	AF_00124	1.71182	7.96171
Molybdopterin biosynthesis protein MoeA	AF_01723c	-1.54316	7.96134
Multiple sugar ABC transporter, ATP-binding protein	AF_02300c	-2.02441	7.95778
hypothetical protein	AF_01438c	-4.5572	7.95597
hypothetical protein	AF_03311	1.94176	7.95171
Phosphoserine phosphatase (EC 3.1.3.3)	AF_02753c	1.01533	7.95067
Orotidine 5-phosphate decarboxylase (EC 4.1.1.23)	AF_02315c	2.51919	7.94861
nucleotide-binding protein	AF_00157c	2.69863	7.94832
hypothetical protein	AF_03154	2.62137	7.94623
Uncharacterized isomerase yddE, PhzC-PhzF family	AF_01011	1.33663	7.94518
D-alanine ligase (EC 6.3.2.4)	AF_01785c	-1.16124	7.93943
UDP-galactopyranose mutase (EC 5.4.99.9)	AF_02618	-1.05238	7.93875
Peptide chain release factor 2; programmed frameshift-containing	AF_02955c	-2.11987	7.93742
Serine acetyltransferase (EC 2.3.1.30)	AF_02180c	-38.4415	7.93699
NAD synthetase (EC 6.3.1.5) / Glutamine amidotransferase chain of NAD synthetase	AF_02689	-1.99434	7.93511
Thioredoxin	AF_01047	-2.61196	7.93326
Molybdenum cofactor biosynthesis protein MoaB @ Molybdopterin biosynthesis Mog protein, molybdochelatase	AF_01720c	1.05848	7.93098
2-keto-3-deoxy-D-arabino-heptulosonate-7- phosphate synthase I beta (EC 2.5.1.54)	AF_03072	1.39672	7.92715
Orotate phosphoribosyltransferase (EC 2.4.2.10)	AF_00538c	-2.22355	7.92032
putative MR-MLE-family protein	AF_03129c	-3.18658	7.91941
Glycogen biosynthesis protein GlgD, glucose-1-phosphate adenylyltransferase family	AF_02929c	-2.14462	7.91893
Iron-sulfur cluster assembly protein SufB	AF_03062	-1.13069	7.91623
Methylenetetrahydrofolate dehydrogenase (NADP+) (EC 1.5.1.5) / Methenyltetrahydrofolate cyclohydrolase (EC 3.5.4.9)	AF_01493	1.17892	7.91374
Two-component response regulator	AF_02272c	-1.34631	7.91064
NAD(FAD)-utilizing dehydrogenase	AF_00358	1.40397	7.90814
FIG176532: Sensory transduction histidine kinases	AF_00392	-1.60196	7.9072
Ethanolamine utilization polyhedral-body-like protein EutN	AF_01998c	-103.126	7.90714
Phosphoribosylglycinamide formyltransferase (EC 2.1.2.2)	AF_02118	5.08153	7.90671
Alcohol dehydrogenase (EC 1.1.1.1)	AF_02367c	-8.30361	7.9052
Valyl-tRNA synthetase (EC 6.1.1.9)	AF_01161	-1.4549	7.90275
Hypoxanthine-guanine phosphoribosyltransferase (EC 2.4.2.8)	AF_03215	1.39667	7.90249
DUF124 domain-containing protein	AF_02555c	-1.91686	7.9016
3-ketoacyl-CoA thiolase (EC 2.3.1.16) @ Acetyl-CoA acetyltransferase (EC 2.3.1.9)	AF_00601c	1.75108	7.90153
hypothetical protein	AF_01329c	-1.30585	7.89978
Probable RND efflux membrane fusion protein	AF_00640c	6.45074	7.8994
Aspartate aminotransferase (EC 2.6.1.1)	AF_01815c	-1.67312	7.8994
3-hydroxybutyryl-CoA dehydratase (EC 4.2.1.55)	AF_00591	-5.23295	7.89742
hypothetical protein	AF_00662c	1.01384	7.89399
Metallo-beta-lactamase family protein, RNA-specific	AF_00848	-3.99999	7.89323
Methylmalonyl-CoA mutase (EC 5.4.99.2)	AF_00593c	-1.01016	7.8924
nitroreductase	AF_02266c	1.59312	7.88642
FIG001802: Putative alkaline-shock protein	AF_03066	-1.71585	7.8855
Molecular chaperone (small heat shock protein)	AF_00755	5.72073	7.88364
hypothetical protein	AF_01932	1.04595	7.8828
Ethanolamine two-component response regulator	AF_02364c	-1.91257	7.882
Methionine ABC transporter ATP-binding protein	AF_00854c	1.93443	7.87991
Low-specificity L-threonine aldolase (EC 4.1.2.5)	AF_01037c	1.48684	7.87617
HPr kinase/phosphorylase (EC 2.7.1.-) (EC 2.7.4.-)	AF_01715c	-1.48648	7.87411
Glutamate synthase [NADPH] small chain (EC 1.4.1.13)	AF_03310	4.39952	7.87373
Protein YicC	AF_01620	-1.69333	7.87222
Ferredoxin	AF_01753c	7.00068	7.86883
Cell division transporter, ATP-binding protein FtsE (TC 3.A.5.1.1)	AF_02212c	-1.19934	7.86675
UDP-N-acetylmuramoylalanyl-D-glutamate--2,6- diaminopimelate ligase (EC 6.3.2.13)	AF_00151	1.11762	7.86633
Predicted transcriptional regulator of N-Acetylglucosamine utilization, GntR family	AF_03321	-2.20839	7.86618
Foldase protein PrsA precursor (EC 5.2.1.8)	AF_03318c	2.65691	7.86567
Ferrous iron transport protein B	AF_01803	161.783	7.86243
predicted protein	AF_01176c	5.89423	7.8598
Glucose-1-phosphate cytidylyltransferase (EC 2.7.7.33)	AF_02081c	-1.24744	7.85857
Oligopeptide transport ATP-binding protein OppD (TC 3.A.1.5.1)	AF_00246	-1.47286	7.85358
Amidophosphoribosyltransferase (EC 2.4.2.14)	AF_01421	2.05335	7.85095
efflux transporter, RND family, MFP subunit	AF_00821	3.5533	7.85089
UDP-N-acetylmuramoylalanine--D-glutamate ligase (EC 6.3.2.9)	AF_01659c	-1.16564	7.84906
Tripeptide aminopeptidase (EC 3.4.11.4)	AF_02694	7.03318	7.84504
Probable Co/Zn/Cd efflux system membrane fusion protein	AF_03139	1.61168	7.84468
Dihydrodipicolinate synthase (EC 4.2.1.52)	AF_01680	-45.6945	7.84022
Acetyl-CoA:acetoacetate CoA transferase (EC 2.8.3.8)	AF_00155c	4.07992	7.83941
Ferrous iron transport protein A	AF_01802	35.5776	7.83888
Metal dependent hydrolase	AF_00044c	1.58121	7.83811
GTP-binding and nucleic acid-binding protein YchF	AF_03081c	-1.55532	7.83794
Pyridoxamine 5-phosphate oxidase-related, FMN-binding	AF_00353	1.51481	7.8344
Branched-chain amino acid transport ATP-binding protein LivG (TC 3.A.1.4.1)	AF_00272c	2.24465	7.83301
Serine/threonine protein kinase PrkC, regulator of stationary phase	AF_01630	2.03754	7.83224
Cell division protein FtsX	AF_02211c	-1.30889	7.82982
hypothetical protein	AF_03245c	1.28639	7.82883
Carbamate kinase (EC 2.7.2.2)	AF_03344c	1.49721	7.82836
Type IV fimbrial assembly protein PilC	AF_00036c	1.72276	7.82774
Uridylate kinase (EC 2.7.4.-)	AF_01542	-1.0928	7.82708
Threonine synthase (EC 4.2.3.1)	AF_01586	-1.1298	7.81887
Novel D-mannonate dehydrogenase (EC 1.1.1.57)	AF_02523	1.20255	7.81741
Threonine dehydratase (EC 4.3.1.19)	AF_00663	-1.26261	7.81477
L-alanine-DL-glutamate epimerase	AF_00441c	-2.52825	7.81402
Archaeal/vacuolar-type H+-ATPase subunit H	AF_01023	-2.17577	7.81216
Ribosomal protein S12p Asp88 (E. coli) methylthiotransferase	AF_02265c	1.62618	7.8119
transcriptional regulator, LysR family	AF_00604c	1.21722	7.81035
ClpB protein	AF_02053	1.24925	7.80307
hypothetical protein	AF_03329c	23.141	7.80235
Glutaminyl-tRNA synthetase (EC 6.1.1.18)	AF_01038c	1.65572	7.80163
D-3-phosphoglycerate dehydrogenase (EC 1.1.1.95)	AF_02529	1.0406	7.80089
GTP-binding protein Era	AF_01009	-1.99015	7.80035
hypothetical protein	AF_03229c	-1.0034	7.79979
Trk system potassium uptake protein TrkA	AF_01194c	-1.18793	7.79795
Transcriptional regulator of fatty acid biosynthesis FabT	AF_00205	-1.81766	7.79739
Pyruvate carboxyl transferase (EC 6.4.1.1)	AF_00758	-1.02809	7.79603
hypothetical protein	AF_00651c	1.49863	7.79315
hypothetical protein	AF_00463	1.21331	7.78907
Histone acetyltransferase HPA2 and related acetyltransferases	AF_00519c	1.44658	7.78764
Histidinol-phosphate aminotransferase (EC 2.6.1.9)	AF_01501	1.62875	7.78683
Aluminum resistance protein	AF_01655c	-1.37869	7.7828
RNA binding protein, contains ribosomal protein S1 domain	AF_00420	1.31496	7.78237
hypothetical protein	AF_00556c	2.15263	7.78113
Thioredoxin reductase (EC 1.8.1.9)	AF_01256c	-3.97111	7.78096
hypothetical protein	AF_03064	1.38468	7.77371
Putrescine transport ATP-binding protein PotA (TC 3.A.1.11.1)	AF_00955c	20.212	7.76873
UDP-glucose 4-epimerase (EC 5.1.3.2)	AF_02079c	1.54657	7.76532
Hydroxylamine reductase (EC 1.7.-.-)	AF_01253	4.17792	7.76503
Imidazolonepropionase and related amidohydrolases	AF_00421	-1.05305	7.75915
hypothetical protein	AF_01977c	-2.07426	7.75821
Thymidine kinase (EC 2.7.1.21)	AF_02885	-1.22857	7.75662
Glucose-1-phosphate adenylyltransferase (EC 2.7.7.27)	AF_02930c	-2.30224	7.751
hypothetical protein	AF_02470c	1.11342	7.7491
putative amino acid amidase	AF_00427	1.07616	7.74683
hypothetical protein	AF_01931	4.37949	7.74557
Aspartate--ammonia ligase (EC 6.3.1.1)	AF_00933c	1.57205	7.7434
UTP--glucose-1-phosphate uridylyltransferase (EC 2.7.7.9)	AF_00636	-1.0219	7.74302
Conserved domain protein, histidine-rich	AF_01494	3.27404	7.74114
Transcriptional regulator, SARP family protein	AF_00039c	1.0677	7.74093
GTP-binding protein EngA	AF_01572	-1.28901	7.73875
hypothetical protein	AF_00701	2.31673	7.73715
Substrate-specific component RibU of riboflavin ECF transporter	AF_02055	393.744	7.73185
N-acetylglucosamine-6-phosphate deacetylase (EC 3.5.1.25)	AF_03149c	2.07639	7.72963
Phosphoglycerate mutase	AF_02311c	1.94031	7.72775
DJ-1/YajL/PfpI superfamily, includes chaperone protein YajL (former ThiJ), parkinsonism-associated protein DJ-1, peptidases PfpI, Hsp31	AF_00859	1.59867	7.7247
Signal peptidase-like protein	AF_03382c	4.77997	7.71635
V-type ATP synthase subunit D (EC 3.6.3.14)	AF_03057	3.78492	7.71518
COG0536: GTP-binding protein Obg	AF_03235c	-1.74528	7.71155
Catabolite repression HPr-like protein Crh	AF_01013	-1.45329	7.70954
hypothetical protein	AF_00868c	1.05996	7.70899
Phenylalanyl-tRNA synthetase alpha chain (EC 6.1.1.20)	AF_02062	-2.6215	7.7084
Acetylglutamate kinase (EC 2.7.2.8)	AF_02067c	1.0034	7.7083
Conserved domain protein	AF_00264c	1.83842	7.70778
hypothetical protein	AF_02254	1.8612	7.70618
Diaminopimelate decarboxylase (EC 4.1.1.20)	AF_02521	4.90507	7.70548
Deblocking aminopeptidase (EC 3.4.11.-)	AF_00142	1.25255	7.70457
Dihydroorotate dehydrogenase electron transfer subunit (EC 1.3.3.1)	AF_03309	3.88613	7.70381
GMP synthase [glutamine-hydrolyzing] (EC 6.3.5.2)	AF_01840c	-1.01272	7.70381
Xanthine and CO dehydrogenases maturation factor, XdhC/CoxF family	AF_01726	-1.0372	7.7006
Branched-chain amino acid transport ATP-binding protein LivF (TC 3.A.1.4.1)	AF_00271c	3.06867	7.698
Cold-shock DEAD-box protein A	AF_00238	-2.37354	7.69484
hypothetical protein	AF_02043c	-1.90278	7.69413
hypothetical protein	AF_02944	-1.43352	7.69159
hypothetical protein	AF_02411	2.46282	7.68946
hypothetical protein	AF_03117c	2.99039	7.68559
Chorismate synthase (EC 4.2.3.5)	AF_03075	1.08817	7.68527
ABC transporter, ATP-binding protein	AF_03330c	42.2834	7.68341
D-beta-hydroxybutyrate permease	AF_00154c	9.28741	7.68146
CoA-disulfide reductase (EC 1.8.1.14) / Disulfide bond regulator	AF_03133c	-4.51872	7.68037
Signal peptidase I (EC 3.4.21.89)	AF_00375	2.05346	7.67896
FIG00523537: hypothetical protein	AF_02394c	-1.53439	7.67474
DNA-binding response regulator	AF_02747	-1.07476	7.67467
DNA primase (EC 2.7.7.-)	AF_01972c	1.17352	7.67294
Dihydrolipoamide dehydrogenase (EC 1.8.1.4)	AF_01148	9.97761	7.67218
hypothetical membrane associated protein	AF_01327c	1.85626	7.67093
3-keto-5-aminohexanoate cleavage enzyme	AF_02981c	-10.3891	7.67038
Transcription termination protein NusB	AF_01697c	-1.37328	7.66768
Myo-inositol 2-dehydrogenase (EC 1.1.1.18)	AF_03157	3.41577	7.66495
Multimodular transpeptidase-transglycosylase (EC 2.4.1.129) (EC 3.4.-.-)	AF_02093c	-2.7635	7.65933
Acetyl-coenzyme A carboxyl transferase beta chain (EC 6.4.1.2)	AF_02326c	15.9408	7.65273
Ribonuclease PH (EC 2.7.7.56)	AF_02189c	-1.1656	7.6473
Transglutaminase-like enzymes, putative cysteine proteases	AF_00462	-1.31132	7.64603
NADH-dependent butanol dehydrogenase A (EC 1.1.1.-)	AF_00518	-1.16198	7.64543
Ribosome-binding factor A	AF_00578	-1.56915	7.64414
Hypothetical ATP-binding protein UPF0042, contains P-loop	AF_01430	-1.4277	7.64178
Phosphopantothenoylcysteine decarboxylase (EC 4.1.1.36) / Phosphopantothenoylcysteine synthetase (EC 6.3.2.5)	AF_01305c	-1.2594	7.64029
Methylmalonyl-CoA mutase (EC 5.4.99.2)	AF_00594c	-1.3505	7.63977
Transcriptional regulator, MarR family	AF_03047	2.05002	7.63887
hypothetical protein	AF_01561c	1.36641	7.63502
Adenylosuccinate synthetase (EC 6.3.4.4)	AF_01746	-2.71313	7.63294
Butyryl-CoA dehydrogenase (EC 1.3.99.2)	AF_02391c	-1.56917	7.63122
Predicted transcriptional regulator of N-Acetylglucosamine utilization, GntR family	AF_03294c	1.08356	7.6282
Proline-rich protein	AF_02132	-1.21537	7.62736
Transcription accessory protein (S1 RNA-binding domain)	AF_02629	-1.34241	7.62578
hypothetical protein	AF_01054c	-1.529	7.62187
Homoserine O-succinyltransferase (EC 2.3.1.46)	AF_00650c	1.50796	7.62075
Ferredoxin	AF_03258	1.94414	7.61881
Ferrous iron transport protein B	AF_02283c	-1.64763	7.61296
D-alanyl-D-alanine carboxypeptidase (EC 3.4.16.4)	AF_02595	-1.25784	7.61269
Signal recognition particle receptor protein FtsY (=alpha subunit) (TC 3.A.5.1.1)	AF_02191c	1.41939	7.61209
Translation elongation factor LepA	AF_00209c	2.93299	7.61202
Amino acid ABC transporter, ATP-binding protein	AF_00251	-3.73606	7.60793
RND multidrug efflux transporter; Acriflavin resistance protein	AF_03140	-1.0295	7.60583
FIG009210: peptidase, M16 family	AF_01491	1.21751	7.60348
N-acetylglucosamine-1-phosphate uridyltransferase (EC 2.7.7.23) / Glucosamine-1-phosphate N-acetyltransferase (EC 2.3.1.157)	AF_03333	1.00334	7.60077
Transcription antitermination protein NusG	AF_02103	-1.02567	7.59857
PlcB, ORFX, ORFP, ORFB, ORFA, ldh gene	AF_00930	-1.49322	7.59782
tRNA S(4)U 4-thiouridine synthase (former ThiI)	AF_00336	1.10427	7.5952
Unspecified monosaccharide ABC transport system, permease component 2	AF_02302c	-9.5263	7.58751
hypothetical protein	AF_03370	9.68487	7.58495
Hemolysins and related proteins containing CBS domains	AF_00836	-3.64342	7.58442
Deblocking aminopeptidase (EC 3.4.11.-)	AF_01657c	1.18582	7.58107
cytosolic long-chain acyl-CoA thioester hydrolase family protein	AF_02274	17.3455	7.57875
hypothetical protein	AF_01252	3.27605	7.57709
Hypothetical protein YggS, proline synthase co-transcribed bacterial homolog PROSC	AF_00179	1.88744	7.57702
hypothetical protein	AF_00553	2.3166	7.5747
DNA mismatch repair protein MutS	AF_00172	1.48239	7.57124
Dipeptide-binding ABC transporter, periplasmic substrate-binding component (TC 3.A.1.5.2)	AF_03287c	-2.84463	7.56724
rRNA small subunit methyltransferase I	AF_02608c	3.25344	7.56673
ATP-dependent Zn protease	AF_02628c	-2.12008	7.56579
GTP-binding protein HflX	AF_01976c	-1.38377	7.56504
Xanthine and CO dehydrogenases maturation factor, XdhC/CoxF family	AF_01724c	2.38228	7.5634
two-component response regulator	AF_02593c	1.65245	7.5616
Dihydroorotase (EC 3.5.2.3)	AF_02316c	1.80233	7.55998
Nucleoside 5-triphosphatase RdgB (dHAPTP, dITP, XTP-specific) (EC 3.6.1.15)	AF_02188c	1.35737	7.55961
Chaperonin (heat shock protein 33)	AF_01742c	1.55448	7.55774
putative NADH dehydrogenase/NAD(P)H nitroreductase	AF_01818c	-1.49661	7.55621
Glucosamine-6-phosphate deaminase (EC 3.5.99.6)	AF_02301c	-2.79747	7.55349
Fumarate hydratase class II (EC 4.2.1.2)	AF_00697c	1.02419	7.54984
Glycerol-3-phosphate dehydrogenase [NAD(P)+] (EC 1.1.1.94)	AF_01574	-1.09024	7.54967
CRISPR-associated protein, Csd1 family	AF_03092c	1.25102	7.54846
DNA gyrase subunit A (EC 5.99.1.3)	AF_01071c	1.20232	7.54769
ACT-domain-containing protein, predicted allosteric regulator of homoserine dehydrogenase	AF_01196	-1.04789	7.54732
Pantothenate kinase type III, CoaX-like (EC 2.7.1.33)	AF_01307	188.32	7.54366
Acetyl-coenzyme A carboxyl transferase alpha chain (EC 6.4.1.2) / Acetyl-coenzyme A carboxyl transferase beta chain (EC 6.4.1.2); Propionyl-CoA carboxylase beta chain (EC 6.4.1.3)	AF_00598c	-1.45713	7.54366
Hypothetical protein YbbP, contains nucleotide-binding domain of DisA bacterial checkpoint controller	AF_01614	-2.33361	7.5418
LSU ribosomal protein L28p	AF_01716	-49.9077	7.5415
hypothetical protein	AF_02692	1.41102	7.53512
Acetyltransferase (EC 2.3.1.-)	AF_02039c	-1.2509	7.53504
DegV family protein	AF_02914c	1.94769	7.5306
hypothetical protein	AF_00189	1.66341	7.52554
2-dehydro-3-deoxygluconate kinase (EC 2.7.1.45)	AF_03322c	4.93297	7.52467
Histidinol dehydrogenase (EC 1.1.1.23)	AF_01552	1.85452	7.52393
Cobalt-precorrin-2 C20-methyltransferase (EC 2.1.1.130)	AF_01525	-2.4289	7.5239
Excinuclease ABC subunit B	AF_00536c	1.16282	7.52239
DNA repair protein RecN	AF_01687c	1.31333	7.51941
Holliday junction DNA helicase RuvA	AF_01667c	-1.72941	7.51912
Arginine pathway regulatory protein ArgR, repressor of arg regulon	AF_01688c	-2.21895	7.51829
3-isopropylmalate dehydrogenase (EC 1.1.1.85)	AF_01641	1.36375	7.51822
hypothetical protein	AF_00241	2.79292	7.51757
Arogenate dehydrogenase (EC 1.3.1.43)	AF_02603	2.09627	7.51731
5-methyltetrahydrofolate--homocysteine methyltransferase (EC 2.1.1.13)	AF_00202	2.38753	7.51673
hypothetical protein	AF_01333	-90.6626	7.51579
UDP-glucose 4-epimerase (EC 5.1.3.2)	AF_02395c	-1.38318	7.51578
Threonine synthase (EC 4.2.3.1)	AF_03347	1.84425	7.51447
Activator of (R)-2-hydroxyglutaryl-CoA dehydratase	AF_01386c	-1.09435	7.5144
Sodium-dependent phosphate transporter	AF_01059c	1.93348	7.51391
Amino acid ABC transporter, amino acid-binding/permease protein	AF_00250	-2.35844	7.51362
RNA methyltransferase, TrmA family	AF_00263c	1.37882	7.5127
Alanine racemase (EC 5.1.1.1)	AF_00163c	-1.22035	7.50951
hypothetical protein	AF_00915c	-3.08381	7.50818
RNA polymerase sigma-54 factor RpoN	AF_02653c	-3.13481	7.50817
DNA-binding protein HBsu	AF_01911	-1.65891	7.50784
ATP-dependent DNA helicase UvrD/PcrA	AF_00942	1.4209	7.50571
Ethanolamine utilization protein similar to PduU	AF_01990c	-122.739	7.50292
Ethanolamine utilization protein EutJ	AF_02000c	-60.8511	7.50147
UDP-N-acetylmuramoylalanyl-D-glutamyl-2,6- diaminopimelate--D-alanyl-D-alanine ligase (EC 6.3.2.10)	AF_01784c	-1.18008	7.50003
Glutamate 5-kinase (EC 2.7.2.11)	AF_02702	30.5178	7.49958
hypothetical protein BH3604	AF_01070c	-1.94713	7.4969
1,4-alpha-glucan (glycogen) branching enzyme, GH-13-type (EC 2.4.1.18)	AF_02931c	2.06013	7.49339
Alkyl hydroperoxide reductase protein C (EC 1.6.4.-)	AF_00100	10.824	7.48678
Protein serine/threonine phosphatase PrpC, regulation of stationary phase	AF_01629	-1.11995	7.48647
hypothetical protein	AF_02780c	1.19898	7.4864
Spermidine Putrescine ABC transporter permease component potC (TC_3.A.1.11.1)	AF_00953c	24.7998	7.48306
1-hydroxy-2-methyl-2-(E)-butenyl 4-diphosphate synthase (EC 1.17.7.1)	AF_01548	1.54703	7.48272
Fe-S oxidoreductase, related to NifB/MoaA family with PDZ N-terminal domain	AF_01571	-1.05831	7.48091
hypothetical protein	AF_01293	1.61049	7.47696
ranscriptional regulators, LysR family	AF_01829	-1.74851	7.47441
Dihydropyrimidinase (EC 3.5.2.2)	AF_03349	2.89123	7.47422
Competence/damage-inducible protein CinA	AF_00337	-1.15753	7.47258
LSU ribosomal protein L31p	AF_01978c	-1.03104	7.46879
FIG001621: Zinc protease	AF_01490	-1.17232	7.46792
hypothetical protein	AF_02051	-1.11354	7.46703
3-isopropylmalate dehydratase small subunit (EC 4.2.1.33)	AF_01640	1.17004	7.46486
YheO-like PAS domain	AF_02279	1.39002	7.46237
Stage 0 sporulation two-component response regulator (Spo0A)	AF_02587	-1.24981	7.45796
membrane protein	AF_01435c	6.39856	7.45735
5,10-methylenetetrahydrofolate reductase (EC 1.5.1.20)	AF_00200	1.4078	7.45456
TrmH family tRNA/rRNA methyltransferase YacO (EC 2.1.1.-)	AF_00027c	-1.02637	7.4535
ATP-dependent Clp protease ATP-binding subunit ClpX	AF_01590	2.83818	7.45146
Exodeoxyribonuclease III (EC 3.1.11.2)	AF_00880	-1.75802	7.45088
hypothetical protein	AF_02193	-1.63376	7.44999
Guanylate kinase (EC 2.7.4.8)	AF_01622	-1.47792	7.44956
ABC transporter, permease protein	AF_00823	2.38826	7.44935
2-dehydropantoate 2-reductase (EC 1.1.1.169)	AF_00521	1.71423	7.44855
Phosphopantetheine adenylyltransferase (EC 2.7.7.3)	AF_01022	-1.91289	7.44584
hypothetical protein	AF_00488	-1.84353	7.44578
Glutamate-1-semialdehyde aminotransferase (EC 5.4.3.8)	AF_01531	-1.30268	7.4457
Thymidylate synthase (EC 2.1.1.45)	AF_00564	-2.00899	7.44361
D-lactate dehydrogenase (EC 1.1.1.28)	AF_01040	1.06738	7.44132
Pyridoxal kinase (EC 2.7.1.35)	AF_02499	-1.05547	7.43597
hypothetical protein	AF_00700	2.40822	7.43505
hypothetical protein clustered with lysine fermentation genes	AF_00974	1.48325	7.42411
2,4-dienoyl-CoA reductase [NADPH] (EC 1.3.1.34)	AF_01367	-1.48581	7.42348
Phosphate regulon sensor protein PhoR (SphS) (EC 2.7.13.3)	AF_02903c	-1.54159	7.42339
Phosphoesterase, DHH family protein	AF_03211	1.49645	7.42101
Flavoprotein	AF_02390c	-1.88645	7.41997
Chaperone protein DnaJ	AF_01618	-1.99339	7.41928
Lipid A export ATP-binding/permease protein MsbA	AF_00023	4.79929	7.41767
Dihydroorotate dehydrogenase, catalytic subunit (EC 1.3.3.1)	AF_02312c	1.14637	7.41296
protein of unknown function DUF1121	AF_01069c	-1.47474	7.41194
Alkanesulfonates ABC transporter ATP-binding protein / Sulfonate ABC transporter, ATP-binding subunit SsuB	AF_00571	-2.21984	7.40907
ATP-dependent protease La (EC 3.4.21.53) Type I	AF_01591	-1.16288	7.40651
Ribosomal large subunit pseudouridine synthase B (EC 4.2.1.70)	AF_01603	2.37272	7.40302
hypothetical protein	AF_01988c	-198.479	7.40297
Periplasmic [Fe] hydrogenase (EC 1.12.7.2)	AF_00387	1.39965	7.40007
hypothetical protein	AF_01058	-10.9429	7.39702
Two-component response regulator SA14-	AF_02905c	-1.23501	7.39604
putative periplasmic protein kinase ArgK and related GTPases of G3E family	AF_00620c	-2.31035	7.38941
FIG004453: protein YceG like	AF_00862	1.57662	7.3878
Oxidoreductase, aldo/keto reductase family	AF_00695c	1.29263	7.38507
Fructoselysine kinase (EC 2.7.1.-)	AF_00949c	16.514	7.3816
Molybdenum cofactor biosynthesis protein MoaC	AF_01722c	1.23251	7.37907
Glutamate synthase [NADPH] small chain (EC 1.4.1.13)	AF_01427	-1.38422	7.37497
Uridine kinase (EC 2.7.1.48) [C1]	AF_02668c	-2.02571	7.37409
Ribosomal protein L11 methyltransferase (EC 2.1.1.-)	AF_03241c	3.93232	7.36988
UPF0251 protein CTC_01373	AF_00321c	9.40733	7.36944
hypothetical protein	AF_00203	-3.05495	7.36905
Fe-S oxidoreductase	AF_01652c	-2.13436	7.36676
Deblocking aminopeptidase (EC 3.4.11.-)	AF_01658c	-1.07274	7.36549
tRNA-i(6)A37 methylthiotransferase	AF_00171	2.60101	7.36461
hypothetical protein	AF_03372	2.44627	7.36273
TPR-domain containing protein	AF_03158	4.07002	7.36008
Potassium uptake protein, integral membrane component, KtrA	AF_02202c	1.16193	7.3586
CRISPR-associated protein, CT1134 family	AF_03093c	1.12718	7.35731
Similar to CDP-glucose 4,6-dehydratase (EC 4.2.1.45)	AF_02080c	-1.19404	7.35725
Oxygen-insensitive NADPH nitroreductase (EC 1.-.-.-)	AF_03248c	-1.03383	7.35432
DNA polymerase I (EC 2.7.7.7)	AF_02174c	-1.27982	7.34934
Guanine deaminase (EC 3.5.4.3); Hydroxydechloroatrazine ethylaminohydrolase (EC 3.5.99.3)	AF_01308c	1.04278	7.3452
DNA topoisomerase I (EC 5.99.1.2)	AF_02199c	16.0394	7.33889
FIG00647093: hypothetical protein	AF_00218	1.29546	7.3378
Dipeptide-binding ABC transporter, periplasmic substrate-binding component (TC 3.A.1.5.2)	AF_01713c	1.44845	7.33606
hypothetical protein	AF_00939	1.39474	7.33431
hypothetical protein	AF_00367c	1.01234	7.33347
NAD kinase (EC 2.7.1.23)	AF_01689c	1.33714	7.33131
Cell division protein FtsK	AF_02040c	-2.72186	7.32964
hypothetical protein	AF_01044c	34.7769	7.32952
UPF0135 protein Bsu YqfO @ Bsu YqfO NIF3/CutA domain	AF_01661c	-2.37297	7.32948
radical SAM domain protein	AF_00193	1.43002	7.32911
Carbamate kinase (EC 2.7.2.2)	AF_02860c	-1.0534	7.32689
AAA ATPase, central region	AF_02615c	-1.15484	7.32508
DNA internalization-related competence protein ComEC/Rec2	AF_01356	3.32905	7.32377
Nicotinate-nucleotide--dimethylbenzimidazole phosphoribosyltransferase (EC 2.4.2.21)	AF_01511	-1.15432	7.31069
Dissimilatory sulfite reductase (desulfoviridin), alpha and beta subunits	AF_01880	192.387	7.30585
Glycosyltransferase (EC 2.4.1.-)	AF_01323	-1.03724	7.30554
Biotin carboxylase of acetyl-CoA carboxylase (EC 6.3.4.14)	AF_02327c	9.42279	7.30382
ABC transporter (iron.B12.siderophore.hemin) , periplasmic substrate-binding component	AF_01371c	-17.88	7.30335
Glycosyltransferase	AF_02112	-1.80239	7.3033
Transcription regulator [contains diacylglycerol kinase catalytic domain]	AF_03203	1.11096	7.29809
hypothetical protein	AF_01832c	-2.45482	7.29555
hypothetical protein	AF_00093c	-2.38454	7.29515
Deoxyuridine 5-triphosphate nucleotidohydrolase (EC 3.6.1.23)	AF_00219	-1.11447	7.28887
hypothetical protein	AF_02416	1.85038	7.28791
hypothetical protein	AF_02252	-1.0552	7.28693
3-dehydroquinate synthase (EC 4.2.3.4)	AF_03073	-2.6489	7.28587
Beta-hydroxylase, bleomycin/phleomycin binding protein, ankyrin homologue, bleomycin and transport protein	AF_02454c	-1.02083	7.28391
Methionine ABC transporter ATP-binding protein	AF_00948	-7.53598	7.28296
3-hydroxybutyryl-CoA dehydrogenase (EC 1.1.1.157); 3-hydroxyacyl-CoA dehydrogenase (EC 1.1.1.35)	AF_00617	6.24593	7.28062
Ornithine carbamoyltransferase (EC 2.1.3.3)	AF_03345c	1.29572	7.28044
Uncharacterized conserved protein	AF_03253c	-1.23974	7.28033
1-acyl-sn-glycerol-3-phosphate acyltransferase (EC 2.3.1.51)	AF_01607	1.03416	7.27919
UDP-N-acetylenolpyruvoylglucosamine reductase (EC 1.1.1.158)	AF_01429	-1.08734	7.27724
Glutamate synthase [NADPH] small chain (EC 1.4.1.13)	AF_02866c	-2.91447	7.27717
Replicative DNA helicase (EC 3.6.1.-)	AF_03213	-1.42302	7.27697
Uridine phosphorylase (EC 2.4.2.3)	AF_01809c	-1.63512	7.27547
Methionine ABC transporter ATP-binding protein	AF_00817c	-2.15806	7.27538
similar to (EMBL:AL117211) YPMT1.20C, Yersinia pestis CO-92 hypothetical protein from plasmid pMT1; similar to (EMBL:AF074611) Y1035, Yersinia pestis KIM5 hypothetical protein from plasmid pMT1; blastn and dotplot analyses suggest that a	AF_02616	-1.06082	7.27337
Ribosomal-protein-S5p-alanine acetyltransferase	AF_01787c	8.85793	7.27335
Peptide chain release factor 3	AF_00328	1.41808	7.2727
hypothetical protein	AF_00261c	1.90938	7.27038
Twitching motility protein PilT	AF_00031c	-1.32263	7.27019
Chaperone protein DnaJ	AF_02938	3.4971	7.26792
Galactose-1-phosphate uridylyltransferase (EC 2.7.7.10)	AF_01366	-1.22563	7.26773
Putative deoxyribose-specific ABC transporter, permease protein	AF_03358c	81.5975	7.26508
Probable cation-transporting ATPase	AF_02687c	-1.24084	7.26252
hypothetical protein	AF_02781c	1.7733	7.25753
hypothetical protein	AF_00715	1.46863	7.25493
Nitroreductase family protein	AF_02532	-1.99592	7.25183
Substrate-specific component PanT of predicted pantothenate ECF transporter	AF_01306	108.851	7.25022
Inorganic pyrophosphatase (EC 3.6.1.1)	AF_02617	-1.21079	7.24851
Dihydrodipicolinate synthase (EC 4.2.1.52)	AF_03323c	2.13582	7.24827
3-oxoacyl-[acyl-carrier protein] reductase (EC 1.1.1.100)	AF_00276c	-1.09649	7.24805
Ethanolamine sensory transduction histidine kinase	AF_02363c	-2.02487	7.24573
hypothetical protein	AF_02371c	-2.30891	7.24551
Encapsulating protein for a DyP-type peroxidase or ferritin-like protein oligomers	AF_02896	1.59612	7.24514
DNA ligase (EC 6.5.1.2)	AF_01653c	1.19463	7.24192
COG1496: Uncharacterized conserved protein	AF_00267	1.07103	7.23837
Carbamoyl-phosphate synthase small chain (EC 6.3.5.5)	AF_01842c	1.42729	7.23825
Transcriptional regulator, GntR family	AF_00458c	1.46068	7.2381
Cobalt-precorrin-3b C17-methyltransferase	AF_01506	-1.13244	7.23042
Maebl	AF_00428	7.78437	7.22976
L-serine dehydratase, alpha subunit (EC 4.3.1.17)	AF_00830c	1.30103	7.22804
Phosphate regulon transcriptional regulatory protein PhoB (SphR)	AF_00888	1.56271	7.22753
Dihydrodipicolinate reductase (EC 1.3.1.26)	AF_01682	-2.42026	7.22683
hypothetical protein	AF_03010	-1.12651	7.22487
M. jannaschii predicted coding region MJ0455	AF_01188c	1.9267	7.22407
Acetyl-coenzyme A carboxyl transferase alpha chain (EC 6.4.1.2)	AF_02325c	13.2594	7.22389
Small-conductance mechanosensitive channel	AF_02217c	1.16868	7.21964
antigen 332, putative	AF_03138	2.64603	7.21888
Branched-chain amino acid transport ATP-binding protein LivG (TC 3.A.1.4.1)	AF_03198	-1.20419	7.21328
hypothetical protein	AF_00656	1.36734	7.21224
DNA repair protein RadA	AF_01647c	11.87	7.21141
3-hydroxybutyryl-CoA dehydrogenase (EC 1.1.1.157)	AF_00592c	1.84542	7.20943
LysR family regulatory protein CidR	AF_00156	4.77765	7.20604
hypothetical protein	AF_01836	-12.2769	7.20301
ATP:Cob(I)alamin adenosyltransferase (EC 2.5.1.17), ethanolamine utilization	AF_02636c	-1.02957	7.20181
FIG069887: hypothetical protein	AF_02270c	1.43659	7.19712
Lipid A export ATP-binding/permease protein MsbA	AF_00139	1.55886	7.18898
Histidinol-phosphatase (EC 3.1.3.15)	AF_02940	-1.18212	7.18279
Pyrroline-5-carboxylate reductase (EC 1.5.1.2)	AF_01671c	1.97733	7.17777
rRNA small subunit methyltransferase H	AF_01025	-1.13073	7.17284
Septum formation protein Maf	AF_00220	-1.64713	7.17099
hypothetical protein	AF_00048c	3.1973	7.17064
3-isopropylmalate dehydratase large subunit (EC 4.2.1.33)	AF_01639	1.33342	7.16923
probably carbamoylphosphate synthase large subunit, evidenced by COGnitor	AF_00146	1.38973	7.16447
Transcriptional regulator, XRE family	AF_02169c	1.67432	7.16215
Undecaprenyl pyrophosphate synthetase (EC 2.5.1.31)	AF_01544	1.35243	7.16017
L-serine dehydratase, beta subunit (EC 4.3.1.17)	AF_00831c	-1.89186	7.15933
TRAP transporter solute receptor, TAXI family precursor	AF_03181c	2.67224	7.15721
L-fucose isomerase related protein	AF_03163c	6.62956	7.15186
SSU ribosomal protein S6p	AF_02879c	-1.55518	7.15149
Uncharacterized secreted protein associated with spyDAC	AF_01615	-2.47631	7.15063
hypothetical protein	AF_02494c	-1.17174	7.15002
Putative aminotransferase	AF_03068	-12.9732	7.14971
UDP-N-acetylmuramate--alanine ligase (EC 6.3.2.8)	AF_00898	-2.05682	7.14576
tRNA-specific 2-thiouridylase MnmA	AF_00127c	1.19168	7.14411
Patatin-like phospholipase	AF_02165c	-2.63999	7.14107
Methionine aminopeptidase (EC 3.4.11.18)	AF_03023c	4.15246	7.13758
Na+/H+ antiporter NhaC	AF_03116	3.38756	7.1372
TRAP transporter solute receptor, TAXI family precursor	AF_00608	5.6438	7.13691
Exopolyphosphatase (EC 3.6.1.11)	AF_02163	-1.82821	7.13507
hypothetical	AF_00161c	-7.54899	7.13475
Beta-1,3-glucosyltransferase	AF_02083c	1.09663	7.13418
Holliday junction DNA helicase RuvB	AF_01666c	-1.26678	7.13277
Ribose 5-phosphate isomerase B (EC 5.3.1.6)	AF_02941	-6.78975	7.13171
iron-sulfur flavoprotein	AF_02588	-4.24386	7.13004
Oxidoreductase, aldo/keto reductase family	AF_02161c	-1.8609	7.12985
Ethanolamine two-component response regulator	AF_01423	56.2864	7.12927
Dipeptide-binding ABC transporter, periplasmic substrate-binding component (TC 3.A.1.5.2)	AF_02349	10.9912	7.1262
NAD(P)HX epimerase / NAD(P)HX dehydratase	AF_02061c	-1.79819	7.12483
Sporulation integral membrane protein YtvI	AF_00207	-3.1955	7.12369
hypothetical protein	AF_00882c	72.9981	7.11438
DNA-binding response regulator KdpE	AF_00444c	-1.04708	7.11331
ATPase component of general energizing module of ECF transporters	AF_02047	1.40121	7.11217
Phosphoribosylformimino-5-aminoimidazole carboxamide ribotide isomerase (EC 5.3.1.16)	AF_01555	3.62392	7.10965
FIG146085: 3-to-5 oligoribonuclease A, Bacillus type	AF_00579	-1.33219	7.10917
Dimethyladenosine transferase (EC 2.1.1.-)	AF_01477c	-2.4868	7.10428
Fructokinase (EC 2.7.1.4)	AF_02419	-1.15526	7.1024
Conserved protein	AF_00649c	11.7601	7.10068
hypothetical protein	AF_00532c	-1.01284	7.10051
ABC transporter, ATP-binding protein	AF_02676	44.8562	7.09982
Phosphate transport system regulatory protein PhoU	AF_02647c	-1.59313	7.09753
Signal recognition particle, subunit Ffh SRP54 (TC 3.A.5.1.1)	AF_01486c	-1.2892	7.09545
N-acetylmuramic acid 6-phosphate etherase (EC 4.2.-.-)	AF_01857c	6.34733	7.09149
GTP pyrophosphokinase (EC 2.7.6.5), (p)ppGpp synthetase I	AF_00144	1.49017	7.09079
Aspartyl-tRNA(Asn) amidotransferase subunit B (EC 6.3.5.6) @ Glutamyl-tRNA(Gln) amidotransferase subunit B (EC 6.3.5.7)	AF_01419	-9.71687	7.08465
Peptide deformylase (EC 3.5.1.88)	AF_01625	-3.33812	7.07882
Uncharacterized protein	AF_00153c	1.77042	7.07828
hypothetical protein	AF_00845	2.15417	7.07203
DNA gyrase subunit B (EC 5.99.1.3)	AF_01074c	1.27492	7.06606
UDP-N-acetylglucosamine 1-carboxyvinyltransferase (EC 2.5.1.7)	AF_02909	1.50229	7.06322
hypothetical protein	AF_01324	1.25473	7.05824
Chromosomal replication initiator protein DnaA	AF_00001	-2.46061	7.05626
Methionyl-tRNA formyltransferase (EC 2.1.2.9)	AF_01626	1.31722	7.05104
Phosphate regulon sensor protein PhoR (SphS) (EC 2.7.13.3)	AF_00409	-1.16576	7.04961
hypothetical protein	AF_01120c	3.19068	7.04922
hypothetical protein	AF_01754c	1.7626	7.04583
hypothetical protein	AF_01391c	2.60782	7.04481
UDP-N-acetylglucosamine 2-epimerase (EC 5.1.3.14)	AF_02033c	-1.0542	7.03933
Activator of (R)-2-hydroxyglutaryl-CoA dehydratase	AF_01383c	3.15149	7.03747
Two-component response regulator SA14-24	AF_01230	-1.05789	7.03571
Transmembrane component of general energizing module of ECF transporters	AF_02048	-1.57599	7.02329
Dihydroorotate dehydrogenase electron transfer subunit (EC 1.3.3.1)	AF_02313c	1.10585	7.02164
Propanediol dehydratase reactivation factor small subunit	AF_02004c	-42.7374	7.01953
Metallo-beta-lactamase precursor	AF_02388	1.62377	7.01949
hypothetical protein	AF_00480	-6.51288	7.0146
COG0488: ATPase components of ABC transporters with duplicated ATPase domains	AF_01171	-1.67558	7.01444
hypothetical protein	AF_00962	-1.18354	7.01009
hypothetical protein	AF_01933	-1.10023	7.00983
ABC transporter, ATP-binding protein	AF_01782c	1.07993	7.00255
Glycosyltransferase	AF_01167	1.42216	6.99578
ATPase, AAA family	AF_01495	1.66349	6.99199
hypothetical protein	AF_03049	2.03859	6.98997
Hydrolase (HAD superfamily), YqeK	AF_02186c	1.22683	6.98599
Ribonuclease III (EC 3.1.26.3)	AF_02195c	-1.75773	6.98495
3-ketoacyl-CoA thiolase (EC 2.3.1.16) @ Acetyl-CoA acetyltransferase (EC 2.3.1.9)	AF_02970c	-6.61395	6.98072
Glutamate racemase (EC 5.1.1.3)	AF_02757c	1.52273	6.97274
hypothetical protein	AF_02559c	-54.1036	6.9709
hypothetical protein	AF_00904	-2.56854	6.96907
hypothetical protein	AF_00869c	-1.79612	6.96612
Biotin carboxyl carrier protein of acetyl-CoA carboxylase	AF_02328c	3.54139	6.96534
ADP-ribosylglycohydrolase	AF_00706	-1.86785	6.96472
MiaB family protein, possibly involved in tRNA or rRNA modification	AF_00560	1.18093	6.95663
DNA double-strand break repair Rad50 ATPase	AF_00373	2.11797	6.95622
Porphobilinogen synthase (EC 4.2.1.24)	AF_01530	-1.9587	6.95567
Hypothetical radical SAM family enzyme, NOT coproporphyrinogen III oxidase, oxygen-independent	AF_00160c	1.59794	6.9515
FIG017108: hypothetical protein	AF_01458	-1.23549	6.93932
Methylglyoxal synthase (EC 4.2.3.3)	AF_03377	1.22167	6.93906
Transcriptional regulator, AsnC family	AF_02562	1.56705	6.93673
NAD-dependent protein deacetylase of SIR2 family	AF_01061	12.3732	6.93417
Anhydro-N-acetylmuramic acid kinase (EC 2.7.1.-)	AF_01856c	2.71711	6.93087
Transcriptional regulator, GntR family	AF_00967	4.48723	6.92307
Phosphoglycolate phosphatase (EC 3.1.3.18)	AF_02652c	-1.13356	6.92156
Hydrolase (HAD superfamily)	AF_00232c	-1.19353	6.91186
hypothetical protein	AF_01497	15.1122	6.91038
FIG00439284: hypothetical protein	AF_02869	-1.27299	6.90932
Chromosome (plasmid) partitioning protein ParA / Sporulation initiation inhibitor protein Soj	AF_03368	1.95822	6.90759
Transcriptional regulator, MarR family	AF_02318c	2.61101	6.90568
hypothetical protein	AF_00433c	-1.15004	6.90325
Butyryl-CoA dehydrogenase (EC 1.3.99.2)	AF_01465c	6.43977	6.89861
Arsenate reductase (EC 1.20.4.1)	AF_00960	2.75643	6.89633
hypothetical protein	AF_00723	-1.0497	6.89478
Hypothetical nudix hydrolase YeaB	AF_02610c	16.7119	6.88996
Thioredoxin	AF_01257c	-20.3356	6.88699
Phage-like element PBSX protein xkdK	AF_00493	-1.6655	6.88615
Prophage antirepressor	AF_02846c	1.51704	6.88585
Superfamily II DNA and RNA helicase	AF_00714	-1.08314	6.88459
Ribose operon repressor	AF_02408	14.4216	6.88446
hypothetical protein	AF_02943c	1.44967	6.88318
Chromosome partition protein smc	AF_00372	1.83548	6.88018
Sensor histidine kinase VanS (EC 2.7.3.-)	AF_00346	-1.138	6.87684
hypothetical protein	AF_01119c	1.93354	6.87497
Tricarboxylate transport protein TctC	AF_02974	-11.7734	6.87473
Cell division transporter, ATP-binding protein FtsE (TC 3.A.5.1.1)	AF_00822	2.19187	6.87406
transcriptional activator protein	AF_01835	-1.1575	6.87273
FIG007959: peptidase, M16 family	AF_00152	3.46595	6.87216
ABC transporter related	AF_01186c	-4.22533	6.87144
Thioredoxin reductase (EC 1.8.1.9)	AF_01046	-1.29604	6.86442
Ethanolamine utilization protein EutA	AF_02362c	-38.8139	6.86254
2-C-methyl-D-erythritol 2,4-cyclodiphosphate synthase (EC 4.6.1.12)	AF_01611	-2.2875	6.86248
Butyryl-CoA dehydrogenase (EC 1.3.99.2)	AF_03252	2.2761	6.86156
Phosphate regulon sensor protein PhoR (SphS) (EC 2.7.13.3)	AF_02592c	-1.44938	6.85404
Transcriptional regulator, LysR family	AF_02985	3.80811	6.8536
DNA mismatch repair protein MutL	AF_00174	2.77566	6.84957
FIG092679: Fe-S oxidoreductase	AF_01457	1.4518	6.84889
1-deoxy-D-xylulose 5-phosphate synthase (EC 2.2.1.7)	AF_01691c	3.42408	6.84745
FIG006542: Phosphoesterase	AF_00370	-1.24688	6.84542
ATP-dependent RNA helicase RhlE	AF_00129c	11.9805	6.84399
Branched-chain amino acid transport ATP-binding protein LivF (TC 3.A.1.4.1)	AF_03199	-2.01102	6.84394
ATP phosphoribosyltransferase regulatory subunit (EC 2.4.2.17)	AF_01550	1.26562	6.84364
Sporulation protein YtfJ	AF_01601	1.07871	6.84194
3-oxoacyl-[acyl-carrier protein] reductase (EC 1.1.1.100)	AF_01449c	3.70089	6.82849
FIG004454: RNA binding protein	AF_02187c	-1.67053	6.82828
Threonine dehydratase (EC 4.3.1.19)	AF_02863c	-2.24977	6.82738
ATP phosphoribosyltransferase (EC 2.4.2.17)	AF_01551	1.11341	6.82693
Transcriptional regulator, GntR family	AF_03130c	1.52286	6.82611
L-asparaginase (EC 3.5.1.1)	AF_00669c	1.17294	6.82487
Aspartate carbamoyltransferase (EC 2.1.3.2)	AF_02551c	-8.64347	6.82362
hypothetical protein	AF_02947	-7.58297	6.8207
Peptide chain release factor 1	AF_01780c	-1.33324	6.8185
Glycerol kinase (EC 2.7.1.30)	AF_02376	-4.40476	6.81368
Aspartyl-tRNA synthetase (EC 6.1.1.12) @ Aspartyl-tRNA(Asn) synthetase (EC 6.1.1.23)	AF_01416	-35.5056	6.81199
Transcriptional regulator, GntR family domain / Aspartate aminotransferase (EC 2.6.1.1)	AF_00972c	-2.29618	6.81074
Aspartyl-tRNA(Asn) amidotransferase subunit A (EC 6.3.5.6) @ Glutamyl-tRNA(Gln) amidotransferase subunit A (EC 6.3.5.7)	AF_01418	-10.5558	6.80636
Dihydroxy-acid dehydratase (EC 4.2.1.9)	AF_01039	-1.94265	6.80218
peptidase, U32 family large subunit [C1]	AF_00863	2.8493	6.80128
hypothetical protein	AF_02185c	4.95373	6.80059
UDP-N-acetylglucosamine--N-acetylmuramyl- (pentapeptide) pyrophosphoryl-undecaprenol N-acetylglucosamine transferase (EC 2.4.1.227)	AF_01031	-5.41628	6.79616
hypothetical protein	AF_00852	-3.78369	6.79601
CDP-diacylglycerol--glycerol-3-phosphate 3-phosphatidyltransferase (EC 2.7.8.5)	AF_02264c	-3.05829	6.79116
Cell division protein FtsI [Peptidoglycan synthetase] (EC 2.4.1.129)	AF_01027	-2.68771	6.79115
Lipid A export ATP-binding/permease protein MsbA (EC 3.6.3.25)	AF_00088c	12.1693	6.7888
Chromosome partition protein smc	AF_02192c	-1.45438	6.78725
Site-specific recombinase	AF_01016	-1.36945	6.78628
Phosphate regulon sensor protein PhoR (SphS) (EC 2.7.13.3)	AF_02645c	-1.13223	6.78224
3-to-5 exoribonuclease RNase R	AF_02682	-1.24148	6.78145
Iron-sulfur cluster regulator IscR	AF_00820c	-3.88393	6.77495
Acetyltransferase	AF_01764c	1.21623	6.77402
4-alpha-glucanotransferase (amylomaltase) (EC 2.4.1.25)	AF_01389c	-2.24944	6.77229
N-acetyl-gamma-glutamyl-phosphate reductase (EC 1.2.1.38)	AF_02070c	-1.24891	6.76788
Anthranilate phosphoribosyltransferase (EC 2.4.2.18)	AF_01771	-16.2722	6.76111
Citrate synthase (si) (EC 2.3.3.1)	AF_00354c	1.33561	6.75955
hypothetical protein	AF_00570	-2.5185	6.75847
Cobalt-precorrin-4 C11-methyltransferase (EC 2.1.1.133)	AF_01504	-1.62958	6.75769
CTP synthase (EC 6.3.4.2)	AF_02625c	-2.17719	6.7562
Transcription elongation factor GreA	AF_02533c	-3.37828	6.75269
hypothetical protein	AF_02563	-1.57901	6.74989
RNA binding methyltransferase FtsJ like	AF_01690c	1.1342	6.74614
hypothetical protein	AF_01777c	-3.29501	6.74492
Arsenate reductase (EC 1.20.4.1)	AF_02900	-1.20544	6.74426
hypothetical protein	AF_02623	9.00082	6.7323
hypothetical protein	AF_00575	7.26242	6.72894
Cytidylate kinase (EC 2.7.4.14)	AF_01606	1.29943	6.72866
Glutamate transport ATP-binding protein	AF_02894	19.4554	6.72865
Segregation and condensation protein B	AF_01599	6.2551	6.72148
Uridine phosphorylase (EC 2.4.2.3)	AF_00213	1.52041	6.72085
Sensory box histidine kinase/response regulator	AF_02543c	1.2229	6.72071
DNA topoisomerase III (EC 5.99.1.2)	AF_02449c	-1.20792	6.71968
two-component response regulator	AF_01338	1.35522	6.71936
50S ribosomal subunit maturation GTPase RbgA (B. subtilis YlqF)	AF_01582	3.06476	6.71809
tRNA (cytosine34-2-O-)-methyltransferase (EC 2.1.1.-)	AF_02700c	-1.0974	6.71533
5-methyltetrahydrofolate--homocysteine methyltransferase (EC 2.1.1.13)	AF_02752c	-4.25434	6.71453
hypothetical protein	AF_03189	1.13559	6.71002
Formate hydrogenlyase transcriptional activator	AF_02427c	-1.0727	6.70449
Methyl-accepting chemotaxis protein	AF_02013c	-72.2216	6.69864
Gamma-glutamyltranspeptidase (EC 2.3.2.2)	AF_01349	2.22952	6.69733
Two-component response regulator	AF_00408	2.6167	6.68532
Fibronectin/fibrinogen-binding protein	AF_01337	-1.39743	6.67177
hypothetical protein	AF_00041	-1.74726	6.66867
archaeal ATPase, fused to C-terminal DUF234 domain	AF_00070c	-1.36255	6.66416
Ribosomal RNA small subunit methyltransferase D (EC 2.1.1.-)	AF_01021	1.54986	6.66132
5-nucleotidase (EC 3.1.3.5)	AF_01420	-1.38757	6.66021
YheO-like PAS domain	AF_02621	-3.23546	6.65526
Methylthioribose-1-phosphate isomerase (EC 5.3.1.23)	AF_01783	-5.78134	6.65479
Ribulose-5-phosphate 4-epimerase and related epimerases and aldolases	AF_02691	1.23313	6.6538
RNA polymerase sigma factor RpoE	AF_00585	3.23854	6.65206
FIG001583: hypothetical protein, contains S4-like RNA binding domain	AF_00046c	-1.80839	6.64969
Nucleoside triphosphate pyrophosphohydrolase MazG (EC 3.6.1.8)	AF_00404	1.01049	6.6494
Transcription-repair coupling factor	AF_03337	1.3375	6.64484
Response regulator of zinc sigma-54-dependent two-component system	AF_01400c	-1.26772	6.64334
hypothetical protein	AF_02748	-12.5068	6.63969
Lipoteichoic acid synthase LtaS Type IIb	AF_00013c	-7.42385	6.63897
GTP-binding protein EngB	AF_01592	-8.74886	6.63286
Nitrogen regulation protein NtrC	AF_00910c	-1.74051	6.61477
Pseudouridine kinase (EC 2.7.1.83)	AF_02660	-3.06602	6.6135
Hcp transcriptional regulator HcpR (Crp/Fnr family)	AF_00568	7.02935	6.61325
Oligopeptide transport ATP-binding protein OppD (TC 3.A.1.5.1)	AF_01347	7.75396	6.6112
3-oxoacyl-[acyl-carrier protein] reductase (EC 1.1.1.100)	AF_02500c	-2.16632	6.60393
Inosine-uridine preferring nucleoside hydrolase (EC 3.2.2.1)	AF_02410	9.40095	6.5981
UDP-galactopyranose mutase (EC 5.4.99.9)	AF_02077c	-2.98787	6.59787
Acyl-ACP thioesterase	AF_01982c	2.64729	6.59673
Oligopeptide transport ATP-binding protein OppF (TC 3.A.1.5.1)	AF_01348	2.85323	6.58865
UDP-N-acetylmuramoylalanyl-D-glutamate--2,6- diaminopimelate ligase (EC 6.3.2.13)	AF_01028	-1.46437	6.58679
hypothetical protein	AF_01212	-1.3287	6.58404
Shikimate 5-dehydrogenase I alpha (EC 1.1.1.25)	AF_03079	-1.21102	6.57594
Biosynthetic Aromatic amino acid aminotransferase alpha (EC 2.6.1.57) @ Aspartate aminotransferase (EC 2.6.1.1)	AF_02514	-7.9021	6.57141
Endonuclease III (EC 4.2.99.18)	AF_02023	-1.40016	6.56873
Ribonucleotide reductase transcriptional regulator NrdR	AF_01846c	2.03003	6.56844
Cobalt-precorrin-8x methylmutase (EC 5.4.1.2)	AF_01519	-5.34318	6.5673
5-Enolpyruvylshikimate-3-phosphate synthase (EC 2.5.1.19)	AF_03074	-1.06975	6.56667
Adenosylhomocysteinase (EC 3.3.1.1)	AF_02158c	3.6219	6.55339
hypothetical protein	AF_00741	2.59246	6.55319
Dipeptide transport system permease protein DppB (TC 3.A.1.5.2)	AF_01344	3.14141	6.55266
N-acetylmannosaminyltransferase (EC 2.4.1.187)	AF_00857	2.95766	6.53187
response regulator	AF_01132c	1.65754	6.52613
hypothetical protein	AF_00901c	2.08296	6.52438
hypothetical protein	AF_02746	-3.22014	6.52126
hypothetical protein	AF_02357c	-7.04236	6.51987
Septum site-determining protein MinD	AF_03376	1.07332	6.51868
Xanthine dehydrogenase, molybdenum binding subunit (EC 1.17.1.4)	AF_02864c	-7.83559	6.51702
hypothetical protein	AF_02939	-1.21513	6.51426
CRISPR-associated protein Cas1	AF_03088c	9.33357	6.51251
S-ribosylhomocysteine lyase (EC 4.4.1.21) / Autoinducer-2 production protein LuxS	AF_00959	-2.51438	6.51005
Oligopeptide transport system permease protein OppC (TC 3.A.1.5.1)	AF_00438c	-15.9605	6.50909
Single-stranded-DNA-specific exonuclease RecJ (EC 3.1.-.-)	AF_00143	1.1034	6.50587
Vitamin B12 ABC transporter, B12-binding component BtuF	AF_01372c	-10.7892	6.50556
Muramoyltetrapeptide carboxypeptidase (EC 3.4.17.13)	AF_00435c	-1.57857	6.50318
Cobyric acid synthase	AF_01518	-1.38874	6.47663
DNA polymerase III subunits gamma and tau (EC 2.7.7.7)	AF_01767c	-6.28884	6.47606
COG1306 predicted glycoside hydrolase	AF_03048	3.2312	6.47571
hypothetical protein	AF_02795	-1.36986	6.47477
DNA polymerase III alpha subunit (EC 2.7.7.7)	AF_01549	1.22667	6.46805
YgjD/Kae1/Qri7 family, required for threonylcarbamoyladenosine (t(6)A) formation in tRNA	AF_02168c	6.75892	6.46804
Uridine kinase (EC 2.7.1.48)	AF_00633c	1.45663	6.46437
ADP-ribose pyrophosphatase (EC 3.6.1.13)	AF_02906c	4.11569	6.46253
Cell division transporter, ATP-binding protein FtsE (TC 3.A.5.1.1)	AF_00639c	10.3307	6.45249
CRISPR-associated helicase Cas3	AF_03094c	-1.04688	6.43936
tRNA pseudouridine synthase B (EC 4.2.1.70)	AF_00580	1.57083	6.43667
tRNA (guanine46-N7-)-methyltransferase (EC 2.1.1.33)	AF_02556	-1.56945	6.43524
Vitamin B12 ABC transporter, B12-binding component BtuF	AF_01368c	-9.9587	6.43037
FIG01232333: hypothetical protein	AF_00711	-1.09255	6.42783
Polyphosphate kinase (EC 2.7.4.1)	AF_02164	-1.30961	6.42729
tRNA(Ile)-lysidine synthetase	AF_03214	3.76935	6.40652
Cytidine deaminase (EC 3.5.4.5)	AF_01313c	2.32969	6.40388
Transcriptional regulator, MerR family	AF_00753	-5.18983	6.39815
Fructose-1,6-bisphosphatase, Bacillus type (EC 3.1.3.11)	AF_01362c	59.4223	6.3958
tRNA pseudouridine synthase A (EC 4.2.1.70)	AF_02049	1.82736	6.39014
hypothetical protein	AF_00871	1.00384	6.37883
Membrane associated protein	AF_01254	2.74059	6.37878
hypothetical protein	AF_00322c	1.37849	6.37561
TRAP-type uncharacterized transport system, fused permease component	AF_03180c	10.2357	6.37457
Fe-S OXIDOREDUCTASE (1.8.-.-)	AF_02308c	16.2974	6.37352
Enoyl-CoA hydratase (EC 4.2.1.17)	AF_00612	2.06453	6.36637
Sensory box histidine kinase/response regulator	AF_02461	-2.94702	6.36403
hypothetical protein	AF_00645	-17.413	6.36282
Cysteine desulfurase (EC 2.8.1.7)	AF_02919c	-2.18802	6.36244
Predicted ATPase (AAA+ superfamily)	AF_02714c	7.34523	6.36073
Cysteine desulfurase (EC 2.8.1.7)	AF_02744c	-4.92114	6.34998
Chorismate mutase I (EC 5.4.99.5) / Prephenate dehydratase (EC 4.2.1.51)	AF_03076	-19.889	6.33564
Ribonucleotide reductase of class III (anaerobic), activating protein (EC 1.97.1.4)	AF_02611c	4.62108	6.32599
hypothetical protein	AF_01151	18.5019	6.32313
hypothetical protein	AF_02489c	5.20149	6.31307
Aspartate ammonia-lyase (EC 4.3.1.1)	AF_00184c	-19.9592	6.28623
Peptide methionine sulfoxide reductase MsrB (EC 1.8.4.12)	AF_01831c	-8.59618	6.27926
Cell division protein FtsQ	AF_01033	-1.81002	6.27397
N-acetylhexosamine 1-kinase	AF_02393c	-1.83182	6.26088
Alkyl hydroperoxide reductase protein F (EC 1.6.4.-)	AF_00101	36.8762	6.25348
Shikimate kinase I (EC 2.7.1.71)	AF_00130c	3.96895	6.2382
Lead, cadmium, zinc and mercury transporting ATPase (EC 3.6.3.3) (EC 3.6.3.5); Copper-translocating P-type ATPase (EC 3.6.3.4)	AF_01310c	1.18291	6.23032
hypothetical protein	AF_00733	-1.15306	6.21922
tRNA uridine 5-carboxymethylaminomethyl modification enzyme GidA	AF_00128c	1.21568	6.20866
ATP-dependent nuclease, subunit A	AF_01979c	1.44461	6.20472
DNA-binding response regulator, AraC family	AF_02012c	-19.6554	6.1865
hypothetical protein	AF_02786c	5.31994	6.1823
Thymidylate kinase (EC 2.7.4.9)	AF_00858	1.73555	6.17569
ATP-dependent DNA helicase UvrD/PcrA	AF_01794c	-1.1195	6.12571
hypothetical protein	AF_02666c	-15.6461	6.12428
oxidoreductase, aldo/keto reductase family	AF_01411	-5.78802	6.112
hypothetical protein 3180166:3180483 reverse MW:12048;>AF_03184c AF_03184c hypothetical protein 3180601:3180918 reverse MW:12048;>AF_03185c AF_03185c hypothetical protein 3181036:3181353 reverse MW:12048	AF_03183c	-3.11824	6.10765
hypothetical protein	AF_03108c	4.14628	6.09506
Isopentenyl-diphosphate delta-isomerase (EC 5.3.3.2)	AF_02550c	1.40171	6.09297
hypothetical protein	AF_00712	2.02937	6.07693
FIG00669884: hypothetical protein	AF_00540	-2.16292	6.04957
Hydrolase, HAD subfamily IIIA	AF_01178	3.32438	6.0182
Penicillin-binding protein 2 (PBP-2)	AF_00223	2.58859	5.99102
hypothetical protein	AF_00968c	2.66511	5.97548
hypothetical protein	AF_02348	-4.13499	5.97508
Ribosomal large subunit pseudouridine synthase D (EC 4.2.1.70)	AF_00141	3.76405	5.92906
hypothetical protein	AF_02566c	9.07025	5.87643
ATP-dependent nuclease, subunit B	AF_01980c	2.3321	5.85528
DegV family protein	AF_00895c	2.67644	5.80397
hypothetical protein	AF_00178	1.79469	5.73647
sensor histidine kinase	AF_02749	-4.73109	5.67822
Ribosome protection-type tetracycline resistance related proteins, group 2	AF_00345	-1.97985	5.65421
